# Supplementary material for: 2-Methyl-1,2,4-triazolo[4,3-a]pyridin-2-ium tetra­fluoroborate
Source: Acta Crystallogr Sect E Struct Rep Online. 2013 Jun 8;69(Pt 7):o1051. doi: 10.1107/S1600536813015535 (PMC3772483; doi:10.1107/S1600536813015535)
Supplement: Supplementary file 1 [file e-69-o1051-sup1.cif]

##############################################################################
#                                                                            #
# This CIF contains the data in a paper accepted for publication in          #
# Acta Crystallographica Section E. It conforms to the requirements of       #
# Notes for Authors for Acta Crystallographica Section E, and has been       #
# peer reviewed under the auspices of the IUCr Commission on Journals.       #
#                                                                            #
# Full details of the Crystallographic Information File format               #
# are given in the paper "The Crystallographic Information File (CIF):       #
# a New Standard Archive File for Crystallography" by S. R. Hall, F. H.      #
# Allen and I. D. Brown [Acta Cryst. (1991), A47, 655-685].                  #
#                                                                            #
# The current version of the core CIF dictionary is obtainable from          #
# ftp://ftp.iucr.org/pub/cif_core.dic.                                       #
#                                                                            #
# Software is freely available for graphical display of the structure(s)     #
# in this CIF. For information consult the CIF software page                 #
# http://www.iucr.org/resources/cif/software.                                #
#                                                                            #
# This file may be used for bona fide research purposes within the           #
# scientific community so long as proper attribution is given to the journal # 
# article from which it was obtained.                                        #
#                                                                            #
##############################################################################
data_luo7
_audit_creation_method     SHELXL-97
_journal_date_recd_electronic     2013-05-08
_journal_date_accepted     2013-06-04
_journal_name_full     'Acta Crystallographica, Section E'
_journal_year     2013
_journal_volume     69
_journal_issue      7
_journal_page_first     o1051
_journal_page_last     o1051
_journal_paper_category     QO
_journal_paper_doi     10.1107/S1600536813015535
_journal_coeditor_code     KQ2005
_publ_contact_author_name     'Siping Wei'
_publ_contact_author_address
;
 Department of Medicinal Chemistry, Luzhou Medical College, Luzhou, Sichuan
 646000, People's Republic of China
;
_publ_contact_author_email     'swei1225@gmail.com, wq_ring@hotmail.com'
_publ_contact_author_fax     '86-830-3162292'
_publ_contact_author_phone     '86-830-3163957'
_publ_section_title
;
2-Methyl-1,2,4-triazolo[4,3-<i>a</i>]pyridin-2-ium tetrafluoroborate
;
loop_
    _publ_author_name
    _publ_author_footnote
    _publ_author_address
    'Siping Wei' .
;
 Department of Medicinal Chemistry, Luzhou Medical College, Luzhou, Sichuan
 646000, People's Republic of China
;
    'Li Wang' .
;
 Department of Medicinal Chemistry, Luzhou Medical College, Luzhou, Sichuan
 646000, People's Republic of China
;
    'Qin Wang*' .
;
 Department of Medicinal Chemistry, Luzhou Medical College, Luzhou, Sichuan
 646000, People's Republic of China
;
_publ_section_synopsis     .
data_I
_chemical_name_systematic
;
2-Methyl-1,2,4-triazolo[4,3-<i>a</i>]pyridin-2-ium tetrafluoroborate
;
_chemical_name_common     ?
_chemical_formula_moiety     'C7 H8 N3, B F4'
_chemical_formula_sum     'C7 H8 B F4 N3'
_chemical_formula_iupac     'C7 H8 N3 +, B F4 -'
_chemical_formula_weight     220.97
_chemical_melting_point     ?
_space_group_crystal_system     orthorhombic
_space_group_name_H-M_alt     'P b c a'
_space_group_name_Hall     '-P 2ac 2ab'
loop_
    _symmetry_equiv_pos_as_xyz
    'x, y, z'
    '-x+1/2, -y, z+1/2'
    'x+1/2, -y+1/2, -z'
    '-x, y+1/2, -z+1/2'
    '-x, -y, -z'
    'x-1/2, y, -z-1/2'
    '-x-1/2, y-1/2, z'
    'x, -y-1/2, z-1/2'
_cell_length_a     7.1508(10)
_cell_length_b     12.3070(18)
_cell_length_c     21.431(3)
_cell_angle_alpha     90.00
_cell_angle_beta     90.00
_cell_angle_gamma     90.00
_cell_volume     1886.0(5)
_cell_formula_units_Z     8
_cell_measurement_reflns_used     ?
_cell_measurement_theta_min     ?
_cell_measurement_theta_max     ?
_cell_measurement_temperature     296(2)
_exptl_crystal_description     block
_exptl_crystal_colour     colourless
_exptl_crystal_size_max     0.30
_exptl_crystal_size_mid     0.20
_exptl_crystal_size_min     0.20
_exptl_crystal_density_diffrn     1.556
_exptl_crystal_density_meas     ?
_exptl_crystal_density_method     'not measured'
_exptl_crystal_F_000     896
_exptl_absorpt_coefficient_mu     0.151
_exptl_absorpt_correction_type     multi-scan
_exptl_absorpt_process_details
;
(<i>CrysAlis PRO</i>; Oxford Diffraction, 2010)
;
_exptl_absorpt_correction_T_min     0.956
_exptl_absorpt_correction_T_max     0.970
_exptl_special_details
;
Absorption correction: <i>CrysAlis PRO</i>, Agilent Technologies, Version
1.171.35.19, empirical absorption correction using spherical harmonics,
implemented in SCALE3 ABSPACK scaling algorithm.
;
_diffrn_ambient_temperature     296(2)
_diffrn_radiation_type     MoK\a
_diffrn_radiation_wavelength     0.71073
_diffrn_radiation_source     'fine-focus sealed tube'
_diffrn_radiation_monochromator     graphite
_diffrn_measurement_device_type     'Oxford Diffraction Xcalibur Eos'
_diffrn_measurement_method     '\w scans'
_diffrn_detector_area_resol_mean     16.0874
_diffrn_reflns_number     14891
_diffrn_reflns_av_R_equivalents     0.0266
_diffrn_reflns_av_sigmaI/netI     0.0156
_diffrn_reflns_theta_min     1.90
_diffrn_reflns_theta_max     26.37
_diffrn_reflns_theta_full     26.37
_diffrn_measured_fraction_theta_max     0.989
_diffrn_measured_fraction_theta_full     0.989
_diffrn_reflns_limit_h_min     -8
_diffrn_reflns_limit_h_max     8
_diffrn_reflns_limit_k_min     -15
_diffrn_reflns_limit_k_max     15
_diffrn_reflns_limit_l_min     -26
_diffrn_reflns_limit_l_max     26
_refine_special_details
;
Refinement of <i>F</i>^2^ against ALL reflections. The weighted <i>R</i>-factor
<i>wR</i> and goodness of fit <i>S</i> are based on <i>F</i>^2^, conventional
<i>R</i>-factors <i>R</i> are based on <i>F</i>, with <i>F</i> set to zero for
negative <i>F</i>^2^. The threshold expression of <i>F</i>^2^ >
\s(<i>F</i>^2^) is used only for calculating <i>R</i>-factors(gt) <i>etc</i>.
and is not relevant to the choice of reflections for refinement.
<i>R</i>-factors based on <i>F</i>^2^ are statistically about twice as large
as those based on <i>F</i>, and <i>R</i>- factors based on ALL data will be
even larger.
;
_reflns_number_total     1903
_reflns_number_gt     1616
_reflns_threshold_expression     'I>2\s(I)'
_refine_ls_structure_factor_coef     Fsqd
_refine_ls_matrix_type     full
_refine_ls_R_factor_all     0.0844
_refine_ls_R_factor_gt     0.0772
_refine_ls_wR_factor_gt     0.2331
_refine_ls_wR_factor_ref     0.2449
_refine_ls_goodness_of_fit_ref     1.049
_refine_ls_restrained_S_all     1.049
_refine_ls_number_reflns     1903
_refine_ls_number_parameters     137
_refine_ls_number_restraints     0
_refine_ls_hydrogen_treatment     constr
_refine_ls_weighting_scheme     calc
_refine_ls_weighting_details
          'calc w=1/[\s^2^(Fo^2^)+(0.1597P)^2^+1.099P] where P=(Fo^2^+2Fc^2^)/3'
_atom_sites_solution_hydrogens     geom
_atom_sites_solution_primary     direct
_atom_sites_solution_secondary     difmap
_refine_ls_shift/su_max     0.000
_refine_ls_shift/su_mean     0.000
_refine_diff_density_max     0.736
_refine_diff_density_min     -0.502
_refine_ls_extinction_method     none
_refine_ls_extinction_coef     ?
loop_
    _atom_type_symbol
    _atom_type_description
    _atom_type_scat_dispersion_real
    _atom_type_scat_dispersion_imag
    _atom_type_scat_source
    'C' 'C' 0.0033 0.0016
                         'International Tables Vol C Tables 4.2.6.8 and 6.1.1.4'
    'H' 'H' 0.0000 0.0000
                         'International Tables Vol C Tables 4.2.6.8 and 6.1.1.4'
    'B' 'B' 0.0013 0.0007
                         'International Tables Vol C Tables 4.2.6.8 and 6.1.1.4'
    'F' 'F' 0.0171 0.0103
                         'International Tables Vol C Tables 4.2.6.8 and 6.1.1.4'
    'N' 'N' 0.0061 0.0033
                         'International Tables Vol C Tables 4.2.6.8 and 6.1.1.4'
_computing_data_collection     '<i>CrysAlis PRO</i> (Oxford Diffraction, 2010)'
_computing_cell_refinement     '<i>CrysAlis PRO</i> (Oxford Diffraction, 2010)'
_computing_data_reduction     '<i>CrysAlis PRO</i> (Oxford Diffraction, 2010)'
_computing_structure_solution     '<i>SHELXS97</i> (Sheldrick, 2008)'
_computing_structure_refinement     '<i>SHELXL97</i> (Sheldrick, 2008)'
_computing_molecular_graphics
;
<i>OLEX2</i> (Dolomanov <i>et al.</i>, 2009)
;
_computing_publication_material
;
<i>OLEX2</i> (Dolomanov <i>et al.</i>, 2009)
;
loop_
    _atom_site_type_symbol
    _atom_site_label
    _atom_site_fract_x
    _atom_site_fract_y
    _atom_site_fract_z
    _atom_site_U_iso_or_equiv
    _atom_site_adp_type
    _atom_site_calc_flag
    _atom_site_refinement_flags
    _atom_site_occupancy
    _atom_site_symmetry_multiplicity
    _atom_site_disorder_assembly
    _atom_site_disorder_group
    F F1 0.7647(5) 0.2546(3) 0.66913(12) 0.1094(10) Uani d . 1 1 . .
    F F2 0.5247(4) 0.3344(2) 0.61787(11) 0.1026(10) Uani d . 1 1 . .
    F F3 0.7464(5) 0.4320(3) 0.66199(16) 0.1321(13) Uani d . 1 1 . .
    F F4 0.5444(4) 0.3483(3) 0.72252(10) 0.1119(10) Uani d . 1 1 . .
    N N1 0.1517(3) 0.41555(15) 0.59033(9) 0.0398(5) Uani d . 1 1 . .
    N N2 0.3053(3) 0.57217(18) 0.59455(10) 0.0500(6) Uani d . 1 1 . .
    N N3 0.2503(3) 0.53825(19) 0.65195(10) 0.0500(6) Uani d . 1 1 . .
    C C1 0.1599(4) 0.4458(2) 0.65054(11) 0.0476(6) Uani d . 1 1 . .
    H H1 0.1110 0.4084 0.6845 0.057 Uiso calc R 1 1 . .
    C C2 0.2444(3) 0.49487(18) 0.55689(11) 0.0395(6) Uani d . 1 1 . .
    C C3 0.2603(3) 0.4838(2) 0.49127(12) 0.0486(7) Uani d . 1 1 . .
    H H3 0.3203 0.5364 0.4674 0.058 Uiso calc R 1 1 . .
    C C4 0.1859(4) 0.3948(2) 0.46456(13) 0.0564(8) Uani d . 1 1 . .
    H H4 0.1952 0.3859 0.4216 0.068 Uiso calc R 1 1 . .
    C C5 0.0940(5) 0.3147(2) 0.50043(15) 0.0599(8) Uani d . 1 1 . .
    H H5 0.0454 0.2538 0.4805 0.072 Uiso calc R 1 1 . .
    C C6 0.0751(4) 0.3243(2) 0.56234(15) 0.0544(7) Uani d . 1 1 . .
    H H6 0.0130 0.2718 0.5856 0.065 Uiso calc R 1 1 . .
    C C7 0.2944(6) 0.6039(3) 0.70666(15) 0.0775(10) Uani d . 1 1 . .
    H H7A 0.2205 0.6690 0.7061 0.116 Uiso calc R 1 1 . .
    H H7B 0.4247 0.6227 0.7061 0.116 Uiso calc R 1 1 . .
    H H7C 0.2671 0.5632 0.7438 0.116 Uiso calc R 1 1 . .
    B B1 0.6389(4) 0.3369(3) 0.66829(12) 0.0498(7) Uani d . 1 1 . .
loop_
    _atom_site_aniso_label
    _atom_site_aniso_U_11
    _atom_site_aniso_U_22
    _atom_site_aniso_U_33
    _atom_site_aniso_U_12
    _atom_site_aniso_U_13
    _atom_site_aniso_U_23
    F1 0.126(2) 0.124(2) 0.0777(16) 0.0613(17) -0.0112(13) 0.0018(12)
    F2 0.0934(17) 0.150(2) 0.0640(13) 0.0390(15) -0.0291(11) -0.0343(13)
    F3 0.121(3) 0.133(2) 0.142(3) -0.044(2) -0.0029(18) 0.0240(19)
    F4 0.0957(18) 0.191(3) 0.0492(12) -0.0054(18) 0.0215(11) -0.0277(13)
    N1 0.0366(10) 0.0397(10) 0.0431(10) 0.0044(8) 0.0029(7) 0.0056(7)
    N2 0.0533(12) 0.0509(12) 0.0456(12) -0.0067(9) 0.0023(9) 0.0053(9)
    N3 0.0536(13) 0.0574(13) 0.0389(11) 0.0006(10) 0.0010(8) 0.0016(9)
    C1 0.0477(14) 0.0564(14) 0.0386(12) 0.0048(11) 0.0060(9) 0.0102(10)
    C2 0.0329(10) 0.0455(12) 0.0401(13) 0.0038(8) 0.0022(8) 0.0082(9)
    C3 0.0420(13) 0.0621(15) 0.0416(13) 0.0070(11) 0.0045(10) 0.0087(11)
    C4 0.0525(15) 0.0716(18) 0.0452(14) 0.0193(13) 0.0003(11) -0.0086(12)
    C5 0.0613(17) 0.0502(15) 0.0682(18) 0.0065(12) -0.0054(14) -0.0129(12)
    C6 0.0544(15) 0.0413(12) 0.0674(17) -0.0007(11) 0.0006(13) 0.0023(11)
    C7 0.096(3) 0.088(2) 0.0488(16) -0.0100(19) -0.0080(17) -0.0151(15)
    B1 0.0478(16) 0.0710(19) 0.0305(12) 0.0042(13) 0.0016(10) 0.0002(11)
_geom_special_details
;
All s.u.'s (except the s.u. in the dihedral angle between two l.s. planes)
are estimated using the full covariance matrix. The cell s.u.'s are taken
into account individually in the estimation of s.u.'s in distances, angles
and torsion angles; correlations between s.u.'s in cell parameters are only
used when they are defined by crystal symmetry. An approximate (isotropic)
treatment of cell s.u.'s is used for estimating s.u.'s involving l.s.
planes.
;
loop_
    _geom_bond_atom_site_label_1
    _geom_bond_atom_site_label_2
    _geom_bond_site_symmetry_2
    _geom_bond_distance
    _geom_bond_publ_flag
    F1 B1 . 1.356(4) ?
    F2 B1 . 1.355(3) ?
    F3 B1 . 1.407(5) ?
    F4 B1 . 1.352(3) ?
    N1 C1 . 1.344(3) ?
    N1 C2 . 1.380(3) ?
    N1 C6 . 1.386(3) ?
    N2 C2 . 1.322(3) ?
    N2 N3 . 1.357(3) ?
    N3 C1 . 1.309(4) ?
    N3 C7 . 1.459(4) ?
    C1 H1 . 0.9300 ?
    C2 C3 . 1.418(4) ?
    C3 C4 . 1.345(4) ?
    C3 H3 . 0.9300 ?
    C4 C5 . 1.412(5) ?
    C4 H4 . 0.9300 ?
    C5 C6 . 1.339(4) ?
    C5 H5 . 0.9300 ?
    C6 H6 . 0.9300 ?
    C7 H7A . 0.9600 ?
    C7 H7B . 0.9600 ?
    C7 H7C . 0.9600 ?
loop_
    _geom_angle_atom_site_label_1
    _geom_angle_atom_site_label_2
    _geom_angle_atom_site_label_3
    _geom_angle_site_symmetry_1
    _geom_angle_site_symmetry_3
    _geom_angle
    _geom_angle_publ_flag
    C1 N1 C2 . . 106.3(2) ?
    C1 N1 C6 . . 131.1(2) ?
    C2 N1 C6 . . 122.5(2) ?
    C2 N2 N3 . . 103.7(2) ?
    C1 N3 N2 . . 112.9(2) ?
    C1 N3 C7 . . 127.4(2) ?
    N2 N3 C7 . . 119.7(3) ?
    N3 C1 N1 . . 106.5(2) ?
    N3 C1 H1 . . 126.7 ?
    N1 C1 H1 . . 126.7 ?
    N2 C2 N1 . . 110.5(2) ?
    N2 C2 C3 . . 130.4(2) ?
    N1 C2 C3 . . 119.1(2) ?
    C4 C3 C2 . . 118.0(2) ?
    C4 C3 H3 . . 121.0 ?
    C2 C3 H3 . . 121.0 ?
    C3 C4 C5 . . 121.4(3) ?
    C3 C4 H4 . . 119.3 ?
    C5 C4 H4 . . 119.3 ?
    C6 C5 C4 . . 121.7(3) ?
    C6 C5 H5 . . 119.2 ?
    C4 C5 H5 . . 119.2 ?
    C5 C6 N1 . . 117.4(2) ?
    C5 C6 H6 . . 121.3 ?
    N1 C6 H6 . . 121.3 ?
    N3 C7 H7A . . 109.5 ?
    N3 C7 H7B . . 109.5 ?
    H7A C7 H7B . . 109.5 ?
    N3 C7 H7C . . 109.5 ?
    H7A C7 H7C . . 109.5 ?
    H7B C7 H7C . . 109.5 ?
    F4 B1 F2 . . 112.8(3) ?
    F4 B1 F1 . . 113.4(3) ?
    F2 B1 F1 . . 113.2(3) ?
    F4 B1 F3 . . 105.6(3) ?
    F2 B1 F3 . . 105.8(3) ?
    F1 B1 F3 . . 105.1(3) ?
loop_
    _geom_torsion_atom_site_label_1
    _geom_torsion_atom_site_label_2
    _geom_torsion_atom_site_label_3
    _geom_torsion_atom_site_label_4
    _geom_torsion_site_symmetry_1
    _geom_torsion_site_symmetry_2
    _geom_torsion_site_symmetry_3
    _geom_torsion_site_symmetry_4
    _geom_torsion
    _geom_torsion_publ_flag
    C2 N2 N3 C1 . . . . -0.2(3) ?
    C2 N2 N3 C7 . . . . 179.7(3) ?
    N2 N3 C1 N1 . . . . -0.3(3) ?
    C7 N3 C1 N1 . . . . 179.8(3) ?
    C2 N1 C1 N3 . . . . 0.7(3) ?
    C6 N1 C1 N3 . . . . 179.0(2) ?
    N3 N2 C2 N1 . . . . 0.7(3) ?
    N3 N2 C2 C3 . . . . -179.5(2) ?
    C1 N1 C2 N2 . . . . -0.9(2) ?
    C6 N1 C2 N2 . . . . -179.3(2) ?
    C1 N1 C2 C3 . . . . 179.2(2) ?
    C6 N1 C2 C3 . . . . 0.8(3) ?
    N2 C2 C3 C4 . . . . 179.2(3) ?
    N1 C2 C3 C4 . . . . -0.9(3) ?
    C2 C3 C4 C5 . . . . 0.2(4) ?
    C3 C4 C5 C6 . . . . 0.7(4) ?
    C4 C5 C6 N1 . . . . -0.9(4) ?
    C1 N1 C6 C5 . . . . -177.9(3) ?
    C2 N1 C6 C5 . . . . 0.1(4) ?
loop_
    _geom_hbond_atom_site_label_D
    _geom_hbond_atom_site_label_H
    _geom_hbond_atom_site_label_A
    _geom_hbond_site_symmetry_A
    _geom_hbond_distance_DH
    _geom_hbond_distance_HA
    _geom_hbond_distance_DA
    _geom_hbond_angle_DHA
    C1 H1 F4 6_557 0.93 2.18 3.086(3) 165
    C5 H5 F2 3_456 0.93 2.38 3.169(4) 143
    C6 H6 F1 1_455 0.93 2.53 3.301(5) 141
_iucr_refine_instructions_details
;
TITL in pbca
CELL 0.71073 7.1508 12.307 21.4307 90 90 90
ZERR 8 0.001 0.0018 0.0031 0 0 0
LATT 1
SYMM 0.5-X,-Y,0.5+Z
SYMM 0.5+X,0.5-Y,-Z
SYMM -X,0.5+Y,0.5-Z
SFAC C H B F N
UNIT 56 64 8 32 24
EQIV $1 -0.5+X,+Y,1.5-Z
EQIV $2 -0.5+X,0.5-Y,1-Z
EQIV $3 -1+X,+Y,+Z
L.S. 20 0 0 511
PLAN  5
SIZE 0.2 0.2 0.3
TEMP 23
HTAB  C1 F4_$1
HTAB  C5 F2_$2
HTAB  C6 F1_$3
htab
bond $H
conf
fmap 2
acta
SHEL 999 0.8
OMIT 0 2 6
OMIT 1 2 9
OMIT 2 0 2
OMIT 2 6 6
OMIT 1 3 4
OMIT 4 4 5
OMIT 1 0 10
OMIT 3 0 2
OMIT 0 2 13
OMIT 1 3 10
OMIT 1 5 1
OMIT 2 2 6
OMIT 2 4 4
OMIT 1 1 2
OMIT 2 5 1
OMIT 2 4 2
OMIT 3 3 4
OMIT 1 1 8
OMIT 7 1 2
OMIT 6 5 0
OMIT 6 1 0
REM <HKL>G:/crystal%20structure/1305/LUO7/LUO72/LUO7.hkl</HKL>
WGHT    0.159700    1.099000
FVAR       0.17581
F1    4    0.764744    0.254561    0.669127    11.00000    0.12633    0.12430 =
         0.07772    0.00184   -0.01121    0.06129
F2    4    0.524705    0.334375    0.617873    11.00000    0.09343    0.15042 =
         0.06397   -0.03433   -0.02908    0.03900
F3    4    0.746367    0.432024    0.661993    11.00000    0.12076    0.13322 =
         0.14219    0.02400   -0.00293   -0.04396
F4    4    0.544376    0.348291    0.722522    11.00000    0.09568    0.19083 =
         0.04924   -0.02769    0.02148   -0.00544
N1    5    0.151724    0.415548    0.590332    11.00000    0.03662    0.03965 =
         0.04314    0.00556    0.00295    0.00443
N2    5    0.305329    0.572172    0.594554    11.00000    0.05330    0.05094 =
         0.04562    0.00534    0.00233   -0.00673
N3    5    0.250264    0.538248    0.651947    11.00000    0.05363    0.05742 =
         0.03886    0.00158    0.00100    0.00065
C1    1    0.159905    0.445814    0.650538    11.00000    0.04773    0.05641 =
         0.03863    0.01018    0.00600    0.00484
AFIX  43
H1    2    0.110954    0.408404    0.684521    11.00000   -1.20000
AFIX   0
C2    1    0.244354    0.494872    0.556893    11.00000    0.03289    0.04547 =
         0.04013    0.00821    0.00222    0.00378
C3    1    0.260276    0.483794    0.491270    11.00000    0.04201    0.06215 =
         0.04163    0.00871    0.00452    0.00704
AFIX  43
H3    2    0.320294    0.536417    0.467418    11.00000   -1.20000
AFIX   0
C4    1    0.185904    0.394825    0.464557    11.00000    0.05249    0.07156 =
         0.04515   -0.00861    0.00026    0.01929
AFIX  43
H4    2    0.195194    0.385871    0.421578    11.00000   -1.20000
AFIX   0
C5    1    0.094004    0.314736    0.500431    11.00000    0.06133    0.05020 =
         0.06820   -0.01294   -0.00543    0.00650
AFIX  43
H5    2    0.045388    0.253800    0.480544    11.00000   -1.20000
AFIX   0
C6    1    0.075088    0.324299    0.562337    11.00000    0.05438    0.04126 =
         0.06743    0.00232    0.00056   -0.00074
AFIX  43
H6    2    0.012956    0.271771    0.585649    11.00000   -1.20000
AFIX   0
C7    1    0.294430    0.603895    0.706664    11.00000    0.09580    0.08795 =
         0.04877   -0.01513   -0.00800   -0.00995
AFIX 137
H7A   2    0.220496    0.668998    0.706123    11.00000   -1.50000
H7B   2    0.424719    0.622679    0.706097    11.00000   -1.50000
H7C   2    0.267144    0.563215    0.743786    11.00000   -1.50000
AFIX   0
B1    3    0.638859    0.336923    0.668291    11.00000    0.04778    0.07104 =
         0.03049    0.00021    0.00164    0.00417
HKLF 4
REM  in pbca
REM R1 =  0.0772 for   1616 Fo > 4sig(Fo)  and  0.0844 for all   1903 data
REM    137 parameters refined using      0 restraints
END
WGHT      0.1597      1.0991
REM Highest difference peak  0.736,  deepest hole -0.502,  1-sigma level  0.087
Q1    1   0.4814  0.2597  0.6493  11.00000  0.05    0.74
Q2    1   0.6515  0.3955  0.6233  11.00000  0.05    0.53
Q3    1   0.6123  0.4223  0.7036  11.00000  0.05    0.42
Q4    1   0.8003  0.3324  0.6597  11.00000  0.05    0.30
Q5    1   0.8097  0.2564  0.6765  11.00000  0.05    0.26
;
