# Supplementary material for: 2-Methyl-1,2,4-triazolo[4,3-a]pyridin-2-ium tetra­fluoroborate
Source: Acta Crystallogr Sect E Struct Rep Online. 2013 Jun 8;69(Pt 7):o1051. doi: 10.1107/S1600536813015535 (PMC3772483; doi:10.1107/S1600536813015535)
Supplement: Supplementary file 2 [file e-69-o1051-Isup2.hkl]

# 
# h,k,l, Fc-squared, Fo-squared, sigma(Fo-squared) and status flag 
# 
data_I
_shelx_title ' in pbca' 
_shelx_refln_list_code          4 
_shelx_F_calc_maximum      198.00 
_exptl_crystal_F_000       896.00 
_reflns_d_resolution_high  0.8001 
 
loop_ 
 _symmetry_equiv_pos_as_xyz 
 'x, y, z' 
 '-x+1/2, -y, z+1/2' 
 'x+1/2, -y+1/2, -z' 
 '-x, y+1/2, -z+1/2' 
 '-x, -y, -z' 
 'x-1/2, y, -z-1/2' 
 '-x-1/2, y-1/2, z' 
 'x, -y-1/2, z-1/2' 
 
_cell_length_a     7.1508 
_cell_length_b    12.3070 
_cell_length_c    21.4307 
_cell_angle_alpha  90.000 
_cell_angle_beta   90.000 
_cell_angle_gamma  90.000 
 
_shelx_F_squared_multiplier     1.000 
 
loop_ 
 _refln_index_h 
 _refln_index_k 
 _refln_index_l 
 _refln_F_squared_calc 
 _refln_F_squared_meas 
 _refln_F_squared_sigma 
 _refln_observed_status 
   2   0   0    39203.44    29203.24    879.05 o 
   4   0   0     6152.31     5431.66     78.03 o 
   6   0   0      179.85      123.13      3.66 o 
   8   0   0       50.28       49.75      5.82 o 
   2   1   0    29567.93    27468.74    312.06 o 
   4   1   0      495.43      527.52      5.77 o 
   8   1   0       18.50       44.18      2.14 o 
   0   2   0     8364.92     6135.80     88.45 o 
   2   2   0    35009.56    30577.29    808.84 o 
   4   2   0      826.14      759.43      8.89 o 
   6   2   0       25.14       44.26      1.90 o 
   8   2   0       73.62       85.28      3.77 o 
   2   3   0    13632.34    14936.26    185.01 o 
   4   3   0     4271.43     4816.15     48.97 o 
   6   3   0      148.87      185.94      3.04 o 
   8   3   0       56.38       67.21      3.16 o 
   0   4   0     1153.11      991.94     14.57 o 
   2   4   0     7100.06     5708.29     70.42 o 
   4   4   0     2186.70     2363.03     29.70 o 
   6   4   0      780.85      755.88      9.34 o 
   8   4   0      167.34      155.30      4.29 o 
   2   5   0      127.69       58.29      1.53 o 
   4   5   0     2172.93     2236.10     25.21 o 
   8   5   0        6.60        7.66      1.74 o 
   0   6   0      127.67      210.12      3.67 o 
   2   6   0     6598.21     6088.16     61.87 o 
   4   6   0       41.52       43.81      1.83 o 
   6   6   0      542.12      535.94      7.96 o 
   8   6   0       80.64       72.57      3.54 o 
   2   7   0      454.84      456.00      5.14 o 
   4   7   0      402.97      541.72      6.79 o 
   6   7   0        2.47        1.44      1.23 o 
   0   8   0     1112.64     1139.07     17.05 o 
   2   8   0      235.68      236.85      3.30 o 
   4   8   0      530.65      573.62      8.29 o 
   6   8   0       77.30       52.40      2.32 o 
   2   9   0      554.06      616.31      7.61 o 
   4   9   0       69.76       64.45      2.22 o 
   6   9   0        0.03       -1.23      1.68 o 
   0  10   0        2.49        1.93      1.68 o 
   2  10   0       13.16       18.12      1.28 o 
   4  10   0        0.04       -0.28      1.11 o 
   6  10   0       12.90       16.79      1.57 o 
   2  11   0      154.19      172.78      3.03 o 
   4  11   0        6.17        6.00      1.25 o 
   6  11   0        0.73       -0.89      1.61 o 
   0  12   0      568.70      641.05     13.04 o 
   2  12   0       24.23       23.72      1.38 o 
   4  12   0        0.34        0.55      1.28 o 
   2  13   0       63.27       53.13      2.34 o 
   4  13   0       16.58       23.26      2.08 o 
   0  14   0       20.10       15.05      2.25 o 
   2  14   0       25.02       30.71      2.99 o 
   1   1   1      530.46      500.91      4.17 o 
   2   1   1     2440.57     2986.48     23.54 o 
   3   1   1     1282.56     1229.96     11.73 o 
   4   1   1      450.68      431.15      3.39 o 
   5   1   1      160.26      142.83      1.65 o 
   6   1   1       50.71       83.35      1.58 o 
   7   1   1       35.08       22.33      1.04 o 
   8   1   1       70.91       87.58      1.98 o 
   0   2   1    14565.00    13220.88    234.28 o 
   1   2   1      361.63      314.08      2.64 o 
   2   2   1     6452.58     6242.77     49.00 o 
   3   2   1     1441.57     1573.52     12.57 o 
   4   2   1       56.21      100.06      1.23 o 
   5   2   1      431.45      399.89      3.90 o 
   6   2   1       54.28       63.86      1.45 o 
   7   2   1        0.07        0.70      0.77 o 
   8   2   1        8.56       14.08      1.38 o 
   1   3   1      166.23      241.85      2.09 o 
   2   3   1      749.46      672.74     15.85 o 
   3   3   1     1036.47     1023.78      9.27 o 
   4   3   1     1521.05     1457.23     11.81 o 
   5   3   1      108.18      104.67      1.41 o 
   6   3   1        0.46        0.38      0.61 o 
   7   3   1      145.03      170.70      2.70 o 
   8   3   1       11.08       16.65      1.33 o 
   0   4   1     3770.18     4100.44     41.61 o 
   1   4   1      496.68      444.20      4.03 o 
   2   4   1     1211.80      784.14      6.37 o 
   3   4   1        8.94        2.22      0.33 o 
   4   4   1      350.39      544.27      4.85 o 
   5   4   1      533.19      518.00      4.89 o 
   6   4   1       20.02       17.38      0.86 o 
   7   4   1       63.87       68.60      2.06 o 
   8   4   1        0.18        5.15      1.19 o 
   3   5   1      197.51      149.41      1.49 o 
   4   5   1       12.07        2.63      0.39 o 
   5   5   1      187.82      185.33      2.44 o 
   6   5   1       63.92       52.42      1.49 o 
   7   5   1      136.09      134.97      2.79 o 
   8   5   1       14.02       20.32      1.67 o 
   0   6   1      124.42       80.75      1.85 o 
   1   6   1       63.41       39.14      1.06 o 
   2   6   1       82.84       68.77      1.20 o 
   3   6   1      531.11      608.93      5.15 o 
   4   6   1       54.56       50.11      1.07 o 
   5   6   1       43.37       37.29      1.19 o 
   6   6   1       58.79       47.11      1.53 o 
   7   6   1       19.96       19.20      1.38 o 
   8   6   1        6.79        8.76      2.20 o 
   1   7   1      474.37      492.14      4.03 o 
   2   7   1      102.15       73.75      0.98 o 
   3   7   1       43.22       32.29      0.81 o 
   4   7   1        0.25        6.10      0.65 o 
   5   7   1        5.09        4.61      0.81 o 
   6   7   1       96.88      104.93      2.14 o 
   7   7   1       20.99       21.91      1.44 o 
   0   8   1      210.23      222.88      3.15 o 
   1   8   1       24.39       27.82      0.80 o 
   2   8   1      186.04      241.46      2.48 o 
   3   8   1       48.29       53.16      1.09 o 
   4   8   1        9.82       12.62      0.89 o 
   5   8   1       99.31       85.49      1.75 o 
   6   8   1       17.37       20.34      1.09 o 
   7   8   1       26.30       27.64      1.50 o 
   1   9   1        0.97        1.37      0.41 o 
   2   9   1      443.10      529.55      4.69 o 
   3   9   1       41.62       29.88      1.16 o 
   4   9   1       36.85       24.22      1.05 o 
   5   9   1      137.92      137.52      2.24 o 
   6   9   1        3.77        7.15      1.15 o 
   7   9   1        3.49        3.46      1.30 o 
   0  10   1      357.61      454.27      5.34 o 
   1  10   1        3.54        6.39      0.62 o 
   2  10   1        3.56        4.53      0.68 o 
   3  10   1      384.12      360.09      3.55 o 
   4  10   1        0.93        1.19      0.81 o 
   5  10   1       11.00       12.07      1.03 o 
   6  10   1        1.15        2.46      0.99 o 
   1  11   1      139.73      136.22      1.83 o 
   2  11   1        4.83        7.76      0.73 o 
   3  11   1       15.93       11.97      0.86 o 
   4  11   1        7.47        6.45      0.89 o 
   5  11   1       42.35       37.45      1.64 o 
   6  11   1        3.68        1.20      1.02 o 
   0  12   1       39.40       53.11      2.96 o 
   1  12   1      252.82      261.77      2.87 o 
   2  12   1       23.49       24.93      0.99 o 
   3  12   1        0.14       -0.38      0.73 o 
   4  12   1        0.29       -0.23      0.85 o 
   5  12   1       24.31       25.33      1.37 o 
   1  13   1       17.70       23.95      1.15 o 
   2  13   1        2.45        1.77      0.74 o 
   3  13   1        1.48        0.57      0.81 o 
   4  13   1        0.98        0.53      1.12 o 
   0  14   1        9.06        6.30      1.34 o 
   1  14   1       24.59       25.27      1.29 o 
   2  14   1        0.02        2.33      0.92 o 
   3  14   1       20.12       27.63      1.26 o 
   1  15   1        4.83        3.40      0.96 o 
   0   0   2      423.27      290.56     14.23 o 
   1   0   2     2900.03     3342.32     37.11 o 
   4   0   2      374.29      251.48      3.21 o 
   5   0   2      492.91      346.49      4.04 o 
   6   0   2       95.62      112.97      2.54 o 
   7   0   2        4.62        5.16      1.17 o 
   8   0   2        0.20        0.26      1.28 o 
   2   1   2     1085.94     1049.92      8.40 o 
   3   1   2     3102.65     3503.52     29.09 o 
   4   1   2       33.96       43.23      0.77 o 
   5   1   2        5.19        0.39      0.26 o 
   6   1   2        0.08        3.94      0.70 o 
   8   1   2       19.32       27.34      1.26 o 
   0   2   2     2867.95     3782.17     47.33 o 
   1   2   2    19640.75    19320.80    152.91 o 
   2   2   2     4581.63     4881.93     38.27 o 
   3   2   2     1662.60     2009.42     41.89 o 
   4   2   2      905.97     1077.31      8.84 o 
   5   2   2        2.66        1.93      0.39 o 
   6   2   2       11.67        6.44      0.68 o 
   7   2   2        1.04        0.34      0.79 o 
   8   2   2       49.67       44.37      1.69 o 
   1   3   2     1069.93     1471.40     13.92 o 
   2   3   2       10.67       18.59      0.49 o 
   3   3   2     2511.06     1927.91     18.37 o 
   4   3   2      416.89      419.76      3.55 o 
   5   3   2       96.31       98.79      1.37 o 
   6   3   2        0.25        0.17      0.62 o 
   7   3   2       63.93       67.88      1.80 o 
   8   3   2        6.03       10.10      1.22 o 
   0   4   2     1595.12     1541.95     18.71 o 
   1   4   2        3.43       10.49      0.67 o 
   3   4   2       47.89       27.40      0.84 o 
   4   4   2      486.99      525.44      5.06 o 
   5   4   2      140.07      144.67      1.76 o 
   6   4   2      165.76      177.12      2.28 o 
   7   4   2        3.65        2.99      1.09 o 
   8   4   2       65.50       67.67      2.45 o 
   1   5   2     3577.75     2871.60     27.17 o 
   2   5   2       17.51        1.18      0.55 o 
   3   5   2      626.95      726.29      5.52 o 
   4   5   2        6.49        6.50      0.47 o 
   5   5   2      267.10      264.37      2.90 o 
   6   5   2       10.59       13.54      0.90 o 
   7   5   2       78.34       72.31      2.19 o 
   8   5   2        4.57        6.37      1.44 o 
   0   6   2     1450.33     1827.04     20.59 o 
   1   6   2        2.44        0.21      0.22 o 
   2   6   2      977.88      943.81      7.74 o 
   3   6   2     1294.34     1183.26      9.67 o 
   4   6   2      393.90      395.14      5.54 o 
   5   6   2      951.10      832.21      8.09 o 
   6   6   2      545.36      522.02      5.48 o 
   7   6   2      172.94      189.62      3.30 o 
   8   6   2       32.73       30.03      1.81 o 
   1   7   2      177.65       78.33      1.29 o 
   2   7   2        4.18        9.84      0.51 o 
   3   7   2        0.54        0.16      0.37 o 
   4   7   2      317.68      298.58      3.12 o 
   5   7   2       45.56       37.05      1.21 o 
   6   7   2        1.24        3.78      0.85 o 
   7   7   2       25.64       17.54      1.62 o 
   0   8   2       11.33        5.93      0.65 o 
   1   8   2      660.20      684.29      7.61 o 
   2   8   2      410.14      466.59      4.62 o 
   3   8   2       30.79       27.42      0.98 o 
   4   8   2      160.26      151.38      2.02 o 
   5   8   2       61.98       73.10      1.71 o 
   6   8   2        0.47        0.03      0.84 o 
   7   8   2       52.74       52.46      1.97 o 
   1   9   2      250.76      271.78      2.43 o 
   2   9   2      283.94      262.85      2.68 o 
   3   9   2      242.24      185.20      2.20 o 
   4   9   2        0.76        0.10      0.78 o 
   5   9   2        0.79        1.45      0.83 o 
   6   9   2        0.73        0.51      1.37 o 
   7   9   2        3.61        4.91      1.37 o 
   0  10   2      841.12     1010.70     13.43 o 
   1  10   2       42.30       47.32      1.03 o 
   2  10   2      187.33      206.00      2.33 o 
   3  10   2        0.30        0.21      0.69 o 
   4  10   2       23.02       27.00      1.12 o 
   5  10   2       18.90       22.60      1.15 o 
   6  10   2       22.76       22.25      1.32 o 
   1  11   2       11.06        6.33      0.68 o 
   2  11   2        1.83        2.46      0.68 o 
   3  11   2       82.92       97.22      1.64 o 
   4  11   2        0.00       -0.30      0.81 o 
   5  11   2       13.37       10.23      1.26 o 
   6  11   2        3.16        3.02      1.35 o 
   0  12   2      174.37      166.77      4.30 o 
   1  12   2        5.09        2.05      0.71 o 
   2  12   2       31.28       35.78      1.11 o 
   3  12   2       16.97       16.43      0.98 o 
   4  12   2        9.66       11.88      1.13 o 
   5  12   2        7.95        8.65      1.15 o 
   1  13   2        1.14        1.29      1.01 o 
   2  13   2       35.65       32.96      1.11 o 
   3  13   2        4.11        2.77      0.83 o 
   4  13   2        3.54        1.84      1.19 o 
   0  14   2        0.04       -0.62      1.25 o 
   1  14   2       13.21       13.60      1.05 o 
   2  14   2       54.92       60.21      1.72 o 
   3  14   2        9.32       10.58      1.37 o 
   1  15   2        0.00        0.55      1.02 o 
   1   1   3     3052.98     3419.89     25.59 o 
   2   1   3      505.37      551.19      4.72 o 
   3   1   3      175.01      124.27      1.43 o 
   4   1   3       16.60       14.99      0.54 o 
   5   1   3       16.50        8.18      0.54 o 
   6   1   3       92.68       91.36      1.71 o 
   7   1   3       19.36        9.86      0.89 o 
   8   1   3       16.77       18.12      1.21 o 
   0   2   3     1731.30     1679.21     18.95 o 
   1   2   3    23003.69    21557.53    234.36 o 
   2   2   3      325.44      336.86      2.83 o 
   3   2   3      190.28      194.96      3.54 o 
   4   2   3      158.25      182.87      1.76 o 
   5   2   3      655.00      620.93      5.38 o 
   6   2   3        1.66        1.76      0.63 o 
   7   2   3        7.56        5.21      0.93 o 
   8   2   3       15.77       18.74      1.22 o 
   1   3   3    11634.52    11112.36    103.02 o 
   2   3   3       39.86       47.08      0.95 o 
   3   3   3        3.22        0.35      0.25 o 
   4   3   3      130.37      136.11      1.46 o 
   5   3   3       18.87       28.91      0.99 o 
   6   3   3        0.63       -0.38      0.65 o 
   7   3   3       11.58       17.59      1.14 o 
   8   3   3        0.87        1.40      1.24 o 
   0   4   3      767.31      912.92     14.79 o 
   1   4   3      858.33      699.85      7.37 o 
   2   4   3      100.24       94.31      1.04 o 
   3   4   3     7750.07     7020.39     57.98 o 
   4   4   3      416.11      438.54      4.06 o 
   5   4   3      704.46      656.86      5.71 o 
   6   4   3       52.06       46.75      1.33 o 
   7   4   3       51.77       61.06      2.63 o 
   8   4   3       24.55       28.18      1.72 o 
   1   5   3      556.10      444.04      4.19 o 
   2   5   3        2.55        2.68      0.39 o 
   3   5   3      433.81      594.39      5.33 o 
   4   5   3        4.05       11.27      0.52 o 
   5   5   3      413.63      422.52      4.19 o 
   6   5   3      146.34      131.37      1.92 o 
   7   5   3       29.70       25.29      1.41 o 
   8   5   3       46.10       45.78      2.35 o 
   0   6   3       47.92       54.94      1.20 o 
   1   6   3      512.36      449.86      4.58 o 
   2   6   3      228.94      287.60      2.55 o 
   3   6   3      476.39      586.23      5.03 o 
   4   6   3       11.79       14.56      0.72 o 
   5   6   3      477.08      482.00      4.70 o 
   6   6   3        9.48        8.68      0.89 o 
   7   6   3      198.91      193.56      3.76 o 
   8   6   3        1.19        1.30      1.35 o 
   1   7   3      350.54      346.98      3.12 o 
   2   7   3       41.07       48.97      1.06 o 
   3   7   3      105.85       82.55      1.24 o 
   4   7   3        0.85       -0.08      0.64 o 
   5   7   3        2.99        4.34      0.78 o 
   6   7   3       98.78      103.20      2.14 o 
   7   7   3       35.65       29.34      1.48 o 
   0   8   3        5.00        5.09      0.72 o 
   1   8   3      128.44      163.87      1.75 o 
   2   8   3       23.48       19.08      0.75 o 
   3   8   3        2.10        9.38      0.62 o 
   4   8   3       36.66       32.59      1.06 o 
   5   8   3      107.01      105.15      1.94 o 
   6   8   3       11.08       12.65      1.05 o 
   7   8   3       76.74       62.60      2.10 o 
   1   9   3      124.94      147.09      2.17 o 
   2   9   3       16.16       15.61      0.65 o 
   3   9   3       11.71       13.23      0.73 o 
   4   9   3       48.19       53.20      1.34 o 
   5   9   3       12.01        7.08      0.90 o 
   6   9   3        0.20        0.45      0.91 o 
   7   9   3        6.07        6.12      1.54 o 
   0  10   3      143.65      138.74      2.23 o 
   1  10   3       19.56        9.05      0.60 o 
   2  10   3       56.47       55.02      1.24 o 
   3  10   3      215.24      227.74      2.67 o 
   4  10   3       43.05       42.18      1.38 o 
   5  10   3        6.35        2.71      0.95 o 
   6  10   3        0.97        1.54      1.00 o 
   1  11   3      127.03      141.05      1.89 o 
   2  11   3       84.06       78.66      1.53 o 
   3  11   3       44.33       44.73      1.28 o 
   4  11   3        4.73        1.96      0.87 o 
   5  11   3        0.16        0.42      0.97 o 
   6  11   3        5.54        4.13      1.06 o 
   0  12   3       55.46       46.33      1.76 o 
   1  12   3      163.13      153.94      2.19 o 
   2  12   3        0.55        1.38      0.73 o 
   3  12   3        0.12        1.01      0.79 o 
   4  12   3        0.30        1.46      0.92 o 
   5  12   3        4.26        2.51      1.07 o 
   1  13   3       10.34       11.70      0.86 o 
   2  13   3        3.73        3.86      0.81 o 
   3  13   3        2.32        3.30      0.84 o 
   4  13   3        0.93        0.63      1.02 o 
   0  14   3       32.31       30.60      1.80 o 
   1  14   3       34.66       24.55      1.26 o 
   2  14   3        0.66        0.11      0.82 o 
   3  14   3       10.53        8.02      1.36 o 
   1  15   3        3.50        3.87      1.01 o 
   0   0   4     7288.33     7586.36    110.88 o 
   1   0   4    10014.82     9756.56    108.52 o 
   2   0   4     2497.08     2005.60     24.90 o 
   3   0   4       10.02       15.50      0.58 o 
   4   0   4      168.18      185.91      2.57 o 
   5   0   4      305.11      252.03      4.07 o 
   6   0   4      482.27      515.26      7.56 o 
   7   0   4       49.27       51.20      2.06 o 
   8   0   4        6.16       14.20      1.56 o 
   1   1   4     2814.18     4193.51     33.04 o 
   2   1   4      182.43      170.79      1.56 o 
   3   1   4      226.54      325.87      2.98 o 
   4   1   4      236.93      206.56      1.94 o 
   5   1   4      184.09      291.20      2.76 o 
   6   1   4       17.74       36.05      1.07 o 
   7   1   4        8.94       29.24      1.15 o 
   8   1   4       42.55       53.78      1.78 o 
   0   2   4     1190.44      812.16      9.23 o 
   1   2   4     1238.17     1537.72     14.47 o 
   2   2   4       47.25       81.61      0.89 o 
   3   2   4       91.27       75.41      1.27 o 
   4   2   4      678.40      890.08      7.36 o 
   5   2   4        8.77        4.16      0.53 o 
   6   2   4        7.10        3.31      0.70 o 
   7   2   4        1.89        1.83      0.79 o 
   8   2   4       19.84       22.70      1.45 o 
   2   3   4     2029.11     2404.47     21.21 o 
   4   3   4      188.08      242.95      2.59 o 
   5   3   4        1.48        0.51      0.45 o 
   6   3   4        7.64        3.38      0.67 o 
   7   3   4       11.46        6.84      0.98 o 
   8   3   4       15.63       14.91      1.49 o 
   0   4   4       37.38       51.75      1.08 o 
   1   4   4     2022.75     2070.34     19.59 o 
   3   4   4     1909.58     1915.94     14.57 o 
   4   4   4        4.35        8.23      0.50 o 
   5   4   4      182.01      153.62      1.82 o 
   6   4   4        2.98        3.58      0.76 o 
   7   4   4       14.05       10.46      1.15 o 
   8   4   4       19.06       21.64      1.61 o 
   1   5   4      541.14      347.04      4.42 o 
   2   5   4      878.91     1015.14      8.27 o 
   3   5   4       37.04       47.20      1.41 o 
   4   5   4      185.48      195.56      2.27 o 
   5   5   4       79.33       83.15      1.45 o 
   6   5   4        0.00        0.24      0.69 o 
   7   5   4        2.12       -0.60      1.24 o 
   8   5   4        1.45        3.44      1.32 o 
   0   6   4     3430.79     3896.43     48.73 o 
   1   6   4      132.84      110.92      1.95 o 
   2   6   4     1684.52     1545.28     13.13 o 
   3   6   4      638.27      527.16      5.07 o 
   4   6   4        1.39        1.62      0.80 o 
   5   6   4       23.34       28.88      0.96 o 
   6   6   4       45.46       49.64      1.49 o 
   7   6   4       12.41       11.50      1.47 o 
   8   6   4        2.78        3.84      1.25 o 
   1   7   4      406.76      357.82      3.20 o 
   2   7   4        5.97        0.49      0.37 o 
   3   7   4       92.36       95.17      1.25 o 
   4   7   4      221.72      194.02      2.14 o 
   5   7   4        9.81        7.42      0.81 o 
   6   7   4       41.94       34.31      1.34 o 
   7   7   4       66.60       71.81      2.19 o 
   0   8   4     1207.72     1241.52     14.35 o 
   1   8   4       36.63       37.34      0.81 o 
   2   8   4      462.13      557.22      5.11 o 
   3   8   4      244.53      263.32      2.53 o 
   4   8   4       75.06       79.08      1.49 o 
   5   8   4       63.92       52.08      1.49 o 
   6   8   4       71.29       62.06      2.27 o 
   7   8   4       45.13       39.24      1.69 o 
   1   9   4       76.60       84.58      1.29 o 
   2   9   4        3.08        2.80      0.49 o 
   3   9   4       50.83       60.43      1.26 o 
   4   9   4       73.92       83.30      1.57 o 
   5   9   4        2.95        3.20      0.94 o 
   6   9   4        1.12        1.05      0.97 o 
   7   9   4        3.51        2.89      1.16 o 
   0  10   4      682.31      801.19      8.80 o 
   1  10   4        0.58       -0.07      0.53 o 
   2  10   4      206.01      222.48      2.46 o 
   3  10   4        0.00        0.25      0.65 o 
   4  10   4       23.95       30.03      1.38 o 
   5  10   4        3.77        4.38      1.08 o 
   6  10   4       10.08       14.66      1.21 o 
   1  11   4       67.49       67.85      1.26 o 
   2  11   4      157.91      163.15      2.10 o 
   3  11   4       88.44       94.56      1.62 o 
   4  11   4       40.63       37.42      1.56 o 
   5  11   4        6.33        9.21      1.20 o 
   6  11   4        0.67        1.33      1.03 o 
   0  12   4        8.22        7.79      1.07 o 
   1  12   4      510.40      541.07      5.32 o 
   2  12   4        4.15        5.47      0.75 o 
   3  12   4       17.23       20.85      1.03 o 
   4  12   4       17.57       15.53      1.14 o 
   5  12   4        3.75        7.02      1.25 o 
   1  13   4       37.01       38.04      1.29 o 
   2  13   4       13.35       15.21      0.98 o 
   3  13   4        2.34        0.81      0.95 o 
   4  13   4        3.74        2.70      1.04 o 
   0  14   4       30.99       38.66      2.06 o 
   1  14   4       87.78       96.52      2.09 o 
   2  14   4        0.02       -0.61      0.90 o 
   3  14   4       91.26      101.79      2.74 o 
   1  15   4        1.05        1.39      1.00 o 
   1   1   5      194.66      249.23      2.80 o 
   2   1   5      603.37      736.20      6.28 o 
   3   1   5      150.13      149.47      2.19 o 
   4   1   5      828.25      829.00      6.90 o 
   5   1   5       10.09       20.08      0.64 o 
   6   1   5        3.88       13.38      1.02 o 
   7   1   5       32.97       32.39      1.21 o 
   8   1   5       27.25       37.43      1.63 o 
   0   2   5     4005.83     3964.88    112.30 o 
   1   2   5     1040.82     1006.71      8.50 o 
   2   2   5     3125.44     3247.48     28.69 o 
   3   2   5        0.51        1.85      0.23 o 
   4   2   5        3.33        3.31      0.51 o 
   5   2   5       72.24       71.20      1.23 o 
   6   2   5      309.75      317.87      3.38 o 
   7   2   5        0.10       -0.23      0.85 o 
   8   2   5        0.00        1.70      1.09 o 
   1   3   5      113.04      123.37      1.31 o 
   2   3   5      410.53      600.49      5.56 o 
   3   3   5        9.22        3.96      0.34 o 
   4   3   5      199.15      211.54      2.35 o 
   5   3   5       13.12       15.73      0.75 o 
   6   3   5       38.98       39.97      1.27 o 
   7   3   5       13.22       11.38      1.32 o 
   8   3   5        1.07        0.08      1.22 o 
   0   4   5     2221.47     2229.62     31.22 o 
   1   4   5       11.47        7.45      0.43 o 
   2   4   5      161.46       70.61      1.01 o 
   3   4   5      228.98      374.80      3.14 o 
   5   4   5       23.62       16.70      0.94 o 
   6   4   5        6.10        7.25      0.81 o 
   7   4   5        4.41        3.47      1.17 o 
   8   4   5       81.47       72.12      2.88 o 
   1   5   5      667.70      723.89      6.28 o 
   2   5   5      475.01      736.36      6.15 o 
   3   5   5        9.39       13.59      0.59 o 
   4   5   5       35.24       46.21      0.99 o 
   5   5   5       24.60       25.64      0.94 o 
   6   5   5      116.12      130.01      2.11 o 
   7   5   5       56.66       52.63      2.13 o 
   8   5   5       19.01       15.86      1.58 o 
   0   6   5       33.88       67.00      1.32 o 
   1   6   5      302.49      337.64      3.17 o 
   2   6   5      117.10      161.96      1.85 o 
   3   6   5        0.23       -0.35      0.35 o 
   4   6   5       64.20       47.89      1.24 o 
   5   6   5        8.60       10.96      0.79 o 
   6   6   5       82.94       81.18      1.92 o 
   7   6   5        7.53        5.64      1.10 o 
   8   6   5        1.22        3.39      1.34 o 
   1   7   5       31.92       17.92      0.88 o 
   2   7   5        0.06        0.68      0.37 o 
   3   7   5       35.13       26.03      0.73 o 
   4   7   5        0.10        2.20      0.58 o 
   5   7   5       61.53       52.47      1.61 o 
   6   7   5       12.88        9.50      1.03 o 
   7   7   5       77.76       79.80      2.30 o 
   0   8   5      423.13      454.74      6.39 o 
   1   8   5      124.21      135.73      1.54 o 
   2   8   5      236.01      211.69      2.33 o 
   3   8   5        6.84       15.68      0.80 o 
   4   8   5      233.69      255.22      2.88 o 
   5   8   5        1.77       -0.88      0.88 o 
   6   8   5       86.16       79.67      1.99 o 
   7   8   5        0.95        0.22      1.14 o 
   1   9   5       23.00       15.95      0.63 o 
   2   9   5       54.29       55.43      1.07 o 
   3   9   5        0.04        0.15      0.57 o 
   4   9   5      127.11      124.02      2.78 o 
   5   9   5       13.78       15.11      1.11 o 
   6   9   5        3.94        3.92      0.96 o 
   7   9   5        1.92        3.43      1.21 o 
   0  10   5       47.45       47.61      1.58 o 
   1  10   5        8.64       17.93      0.72 o 
   2  10   5      133.38      154.10      1.84 o 
   3  10   5        0.00        0.07      0.64 o 
   4  10   5       63.80       59.79      1.74 o 
   5  10   5        7.33        6.83      1.01 o 
   6  10   5        1.02        1.74      1.25 o 
   1  11   5        0.96        2.59      0.58 o 
   2  11   5       52.97       56.51      1.33 o 
   3  11   5       50.84       46.89      1.74 o 
   4  11   5        4.72        5.65      1.04 o 
   5  11   5        3.13        1.21      0.99 o 
   6  11   5        1.48        0.88      1.07 o 
   0  12   5       87.01      102.47      2.60 o 
   1  12   5        3.59        5.09      0.81 o 
   2  12   5        4.86        5.29      0.77 o 
   3  12   5        0.28       -0.85      0.86 o 
   4  12   5        1.95        0.70      0.95 o 
   5  12   5        6.08        7.34      1.18 o 
   1  13   5       18.28       14.78      1.12 o 
   2  13   5        1.91        1.41      0.90 o 
   3  13   5        5.48        3.61      1.04 o 
   4  13   5       14.88       14.93      1.30 o 
   0  14   5        8.82       15.92      1.58 o 
   1  14   5        6.96        7.11      0.98 o 
   2  14   5        0.34        1.61      0.89 o 
   3  14   5       32.45       35.03      1.55 o 
   1  15   5        5.80        4.23      1.16 o 
   0   0   6     9880.54    10812.77    155.79 o 
   1   0   6      937.44     1034.90     11.77 o 
   2   0   6    14304.89    10960.97    137.12 o 
   3   0   6       20.03       10.21      0.56 o 
   4   0   6      794.73      941.27     13.99 o 
   5   0   6      343.74      378.39      5.00 o 
   6   0   6      285.82      288.05      4.72 o 
   7   0   6       98.19       88.70      2.58 o 
   8   0   6      113.71      100.74      4.55 o 
   1   1   6      134.87      116.54      1.22 o 
   2   1   6      170.74      172.46      1.67 o 
   3   1   6      642.26      713.16      5.87 o 
   4   1   6        1.39        6.86      0.38 o 
   5   1   6       12.51       10.46      0.55 o 
   6   1   6      229.34      323.92      3.62 o 
   7   1   6        4.98        3.09      0.80 o 
   8   1   6        0.27        1.09      1.47 o 
   1   2   6      532.40      525.38      4.58 o 
   3   2   6       38.79       42.70      1.38 o 
   4   2   6      429.58      340.46      3.49 o 
   5   2   6       48.76       47.30      1.00 o 
   6   2   6       63.53       90.91      1.56 o 
   7   2   6       27.92       23.76      1.50 o 
   8   2   6        1.46        5.12      1.17 o 
   1   3   6      699.76      737.50      6.72 o 
   2   3   6      598.35      641.67      5.28 o 
   3   3   6      337.94      341.23      2.75 o 
   4   3   6       29.95       31.72      0.90 o 
   5   3   6       79.68       87.53      1.24 o 
   6   3   6        0.15        0.68      0.73 o 
   7   3   6        8.93        6.55      1.06 o 
   8   3   6        0.41        0.21      1.04 o 
   0   4   6     7412.22     8589.35     96.81 o 
   1   4   6        6.91       13.78      0.39 o 
   2   4   6     1064.01      914.91      7.43 o 
   3   4   6        1.31        0.92      0.31 o 
   4   4   6      391.89      426.72      4.03 o 
   5   4   6       23.36       16.72      0.72 o 
   6   4   6       43.44       29.06      1.22 o 
   7   4   6        1.72        0.00      1.00 o 
   8   4   6        0.01        1.34      1.28 o 
   1   5   6      382.58      436.32      3.56 o 
   2   5   6       85.85       62.07      0.95 o 
   3   5   6       38.95       71.50      1.06 o 
   4   5   6      433.28      417.11      4.27 o 
   5   5   6       12.28        9.16      0.92 o 
   6   5   6       18.63        7.27      0.91 o 
   7   5   6        0.22       -0.04      1.17 o 
   8   5   6        0.59        6.38      1.41 o 
   0   6   6        1.09        1.31      0.49 o 
   1   6   6      622.18      881.47      6.91 o 
   3   6   6        0.01       -0.37      0.37 o 
   4   6   6      734.97      741.72      6.40 o 
   5   6   6        9.10       11.98      0.83 o 
   6   6   6      158.50      143.12      2.46 o 
   7   6   6        2.28        4.48      1.10 o 
   1   7   6      279.14      252.96      2.41 o 
   2   7   6      464.37      441.58      4.15 o 
   3   7   6       36.50       40.77      0.91 o 
   4   7   6      165.87      155.03      1.91 o 
   5   7   6       10.68        5.94      0.83 o 
   6   7   6       55.69       52.92      1.76 o 
   7   7   6        6.01        5.10      1.17 o 
   0   8   6       11.83       13.92      0.98 o 
   1   8   6      189.79      222.46      2.22 o 
   2   8   6       40.91       25.68      0.76 o 
   3   8   6      172.78      197.86      2.15 o 
   4   8   6       23.72       26.93      0.96 o 
   5   8   6        0.03       -0.84      0.84 o 
   6   8   6       14.62       17.67      1.21 o 
   7   8   6        5.97        6.57      1.24 o 
   1   9   6       16.20       11.99      0.60 o 
   2   9   6      120.06       97.88      1.37 o 
   3   9   6       51.01       41.68      1.01 o 
   4   9   6      160.53      162.35      2.42 o 
   5   9   6       11.73       11.01      1.04 o 
   6   9   6        0.39       -0.09      1.02 o 
   0  10   6      307.28      355.83      4.89 o 
   1  10   6      133.20      151.26      1.88 o 
   2  10   6      292.00      346.87      3.26 o 
   3  10   6       45.44       46.57      1.30 o 
   4  10   6        3.06        2.78      0.90 o 
   5  10   6       18.75       16.76      1.23 o 
   6  10   6        1.24        0.62      1.19 o 
   1  11   6        0.15       -0.07      0.61 o 
   2  11   6       18.10       19.83      0.88 o 
   3  11   6       20.37       28.16      1.28 o 
   4  11   6        1.25        2.04      1.04 o 
   5  11   6        2.54        2.01      1.11 o 
   0  12   6      245.14      251.44      4.63 o 
   1  12   6       34.58       31.59      1.13 o 
   2  12   6       37.86       24.97      1.14 o 
   3  12   6        4.71        3.87      0.93 o 
   4  12   6        0.14       -0.32      0.97 o 
   5  12   6       24.18       25.75      1.46 o 
   1  13   6       16.13       15.11      0.97 o 
   2  13   6       12.15       19.34      1.11 o 
   3  13   6        0.09        0.25      0.90 o 
   4  13   6        0.88        1.10      1.11 o 
   0  14   6      108.11      101.83      3.88 o 
   1  14   6        3.21        6.07      1.07 o 
   2  14   6       62.59       62.27      1.82 o 
   3  14   6       28.97       25.80      1.41 o 
   1   1   7      443.12      467.93      3.90 o 
   2   1   7       54.53       69.98      0.78 o 
   3   1   7       45.08       56.94      1.05 o 
   4   1   7       94.65       58.85      0.93 o 
   5   1   7       27.95       31.04      0.86 o 
   6   1   7        0.48        2.38      0.65 o 
   7   1   7        1.19        0.64      0.95 o 
   8   1   7       21.20       21.43      1.64 o 
   0   2   7     1034.77     1189.37     15.12 o 
   1   2   7       37.82       73.83      0.98 o 
   2   2   7     1415.03     1164.12      9.39 o 
   3   2   7      168.07      168.50      1.88 o 
   4   2   7       53.36       36.02      0.78 o 
   5   2   7       12.71       10.36      0.62 o 
   6   2   7       36.90       48.86      1.28 o 
   7   2   7       23.14       25.09      1.35 o 
   8   2   7        1.96        1.76      1.26 o 
   1   3   7       45.81       45.69      0.63 o 
   2   3   7      493.37      665.04      5.24 o 
   3   3   7        4.65        4.24      0.37 o 
   4   3   7       20.08       31.34      0.76 o 
   5   3   7        3.63        7.81      0.58 o 
   6   3   7      245.94      273.43      3.53 o 
   7   3   7       65.84       72.25      2.10 o 
   8   3   7        0.12        0.55      1.11 o 
   0   4   7      814.65      729.50      8.48 o 
   1   4   7      118.26       84.59      0.92 o 
   2   4   7       79.43      118.15      1.28 o 
   3   4   7       42.40       19.85      0.55 o 
   4   4   7      570.91      498.01      4.37 o 
   5   4   7      138.56      147.12      1.81 o 
   6   4   7        0.14       -0.73      0.85 o 
   7   4   7       59.53       65.84      2.04 o 
   8   4   7        7.37        4.71      1.29 o 
   1   5   7       76.38       53.02      0.75 o 
   2   5   7      403.53      405.91      3.58 o 
   3   5   7       15.11       25.50      0.69 o 
   4   5   7       68.59      101.32      1.53 o 
   5   5   7      177.02      174.32      2.35 o 
   6   5   7        8.94       11.59      0.98 o 
   7   5   7       47.47       41.22      1.69 o 
   8   5   7        4.17        4.17      1.37 o 
   0   6   7     1114.24     1215.35     14.00 o 
   1   6   7       47.58       42.91      0.83 o 
   2   6   7      151.47      185.97      2.03 o 
   3   6   7      167.87      214.33      2.19 o 
   4   6   7       26.80       21.21      0.82 o 
   5   6   7      179.40      177.92      2.46 o 
   6   6   7       27.27       25.61      1.12 o 
   7   6   7        7.45        9.92      1.21 o 
   1   7   7        1.57        0.18      0.33 o 
   2   7   7        7.18        4.02      0.55 o 
   3   7   7      208.34      211.47      2.39 o 
   4   7   7       65.32       53.59      1.29 o 
   5   7   7       25.68       20.23      0.99 o 
   6   7   7       20.80       23.71      1.27 o 
   7   7   7       20.21       27.01      1.51 o 
   0   8   7       18.16       35.98      1.31 o 
   1   8   7        9.79       14.89      0.67 o 
   2   8   7       42.85       49.71      0.97 o 
   3   8   7       30.38       27.34      0.81 o 
   4   8   7      218.53      250.72      2.88 o 
   5   8   7       71.19       68.04      1.82 o 
   6   8   7       60.37       64.41      1.94 o 
   7   8   7        5.32        6.77      1.21 o 
   1   9   7        0.88        0.35      0.51 o 
   2   9   7      305.21      345.93      3.18 o 
   3   9   7       41.24       36.43      1.18 o 
   4   9   7      193.04      224.26      3.17 o 
   5   9   7        2.03        1.48      0.91 o 
   6   9   7        1.09        1.21      1.02 o 
   0  10   7       90.09      125.46      2.40 o 
   1  10   7        1.77        2.11      0.64 o 
   2  10   7       62.51       71.32      1.29 o 
   3  10   7       12.32        7.30      0.86 o 
   4  10   7        2.32        3.39      0.88 o 
   5  10   7        0.92        1.19      1.11 o 
   6  10   7        7.41        7.87      1.13 o 
   1  11   7       48.02       41.65      1.16 o 
   2  11   7        5.77        4.61      0.80 o 
   3  11   7       23.64       26.68      1.17 o 
   4  11   7       19.96       21.02      1.22 o 
   5  11   7        3.99        5.32      1.03 o 
   0  12   7       71.15       72.25      2.38 o 
   1  12   7        0.22        0.61      0.78 o 
   2  12   7       61.64       85.66      2.03 o 
   3  12   7        2.24        2.60      0.86 o 
   4  12   7        0.20       -0.47      0.99 o 
   5  12   7        7.57        9.46      1.19 o 
   1  13   7       13.22       12.59      1.03 o 
   2  13   7        0.26        0.66      0.88 o 
   3  13   7       11.03        8.39      1.09 o 
   4  13   7        4.36        7.25      1.16 o 
   0  14   7        5.00       13.04      1.51 o 
   1  14   7       21.05       16.25      1.13 o 
   2  14   7        0.00        0.39      0.95 o 
   0   0   8      250.89      272.32      5.37 o 
   1   0   8    13580.37    11953.33    389.97 o 
   2   0   8     4594.19     3856.19     42.89 o 
   3   0   8     3342.04     3170.34     32.41 o 
   4   0   8       15.37       19.01      1.05 o 
   5   0   8      711.31      719.67      8.81 o 
   6   0   8       14.52       15.58      1.07 o 
   7   0   8       16.87       13.54      2.09 o 
   8   0   8        0.05       -0.43      2.16 o 
   2   1   8        3.37        0.70      0.22 o 
   3   1   8     1881.75     1529.17     12.59 o 
   4   1   8      142.84      100.62      1.75 o 
   5   1   8       10.82        6.79      0.59 o 
   6   1   8        9.43       18.97      0.94 o 
   7   1   8       23.03       38.16      2.03 o 
   8   1   8        0.08        0.65      1.20 o 
   0   2   8        7.25       15.40      0.74 o 
   1   2   8       70.23       67.22      0.98 o 
   2   2   8     1078.55     1117.29      8.63 o 
   3   2   8      257.68      329.72      2.84 o 
   4   2   8        1.73        4.58      0.38 o 
   5   2   8       10.42       10.80      0.59 o 
   6   2   8        2.40        1.62      0.74 o 
   7   2   8       61.06       61.82      1.96 o 
   8   2   8        2.21        2.57      1.28 o 
   1   3   8      179.15      131.07      1.27 o 
   2   3   8      183.55      124.94      1.31 o 
   3   3   8     2614.77     3232.52     24.36 o 
   4   3   8       56.03       53.12      0.99 o 
   5   3   8      340.62      344.25      3.31 o 
   6   3   8        3.19        6.09      0.89 o 
   7   3   8        6.67       11.81      1.22 o 
   8   3   8        3.17        3.58      1.96 o 
   0   4   8       23.75       40.87      1.05 o 
   1   4   8     1005.85     1353.27      9.94 o 
   2   4   8        1.54        1.37      0.31 o 
   3   4   8      248.56      302.83      2.65 o 
   4   4   8      179.75      136.76      1.52 o 
   5   4   8      330.56      300.26      3.41 o 
   6   4   8       21.37       11.59      0.99 o 
   7   4   8        1.51        2.66      1.04 o 
   8   4   8        3.58        3.42      1.37 o 
   1   5   8      606.62      891.62      6.69 o 
   2   5   8        9.18        4.03      0.51 o 
   3   5   8      233.92      249.06      2.53 o 
   4   5   8       40.31       47.54      1.21 o 
   5   5   8       50.89       65.31      1.54 o 
   6   5   8       17.96       15.54      1.10 o 
   7   5   8       28.81       10.90      1.12 o 
   8   5   8        1.74        1.44      1.31 o 
   0   6   8      739.95      706.41      7.64 o 
   1   6   8     3744.90     3874.08     30.32 o 
   2   6   8        3.99        1.99      0.39 o 
   3   6   8      404.54      402.37      4.08 o 
   4   6   8       95.58      100.00      1.58 o 
   5   6   8       85.09       92.21      1.65 o 
   6   6   8        6.00        4.28      0.98 o 
   7   6   8       32.29       34.61      1.62 o 
   1   7   8      205.62      281.55      2.82 o 
   2   7   8       29.53       22.66      0.73 o 
   3   7   8      100.06       80.36      1.32 o 
   4   7   8        1.33       -0.65      0.65 o 
   5   7   8       55.43       60.77      1.68 o 
   6   7   8        1.48        0.67      0.92 o 
   7   7   8        0.49        2.39      1.15 o 
   0   8   8      350.94      344.08      5.09 o 
   1   8   8        0.27        1.65      0.45 o 
   2   8   8       40.81       48.90      0.99 o 
   3   8   8        4.04        1.35      0.58 o 
   4   8   8       35.30       30.58      1.10 o 
   5   8   8        1.81        1.36      0.93 o 
   6   8   8        1.00       -0.11      0.95 o 
   7   8   8        0.41        0.92      1.13 o 
   1   9   8      137.95      141.78      1.67 o 
   2   9   8        1.24        1.40      0.55 o 
   3   9   8      181.51      173.07      2.15 o 
   4   9   8        2.59        4.11      0.89 o 
   5   9   8       60.38       60.69      1.82 o 
   6   9   8        0.11       -0.93      0.93 o 
   0  10   8       16.37       11.98      1.00 o 
   1  10   8      160.39      126.59      1.64 o 
   2  10   8       13.69        5.68      0.75 o 
   3  10   8        1.84        0.32      0.81 o 
   4  10   8        6.35        7.63      0.94 o 
   5  10   8       11.04        7.80      1.03 o 
   6  10   8        0.20        0.91      1.32 o 
   1  11   8        3.16       -0.63      0.63 o 
   2  11   8        0.07       -0.14      0.65 o 
   3  11   8       22.70       27.95      1.19 o 
   4  11   8       14.61       12.49      1.03 o 
   5  11   8        0.05       -0.14      1.04 o 
   0  12   8       81.99       79.81      2.19 o 
   1  12   8      309.34      311.90      3.51 o 
   2  12   8       16.47       20.24      1.30 o 
   3  12   8       13.01       17.60      1.12 o 
   4  12   8        1.46        0.50      0.95 o 
   1  13   8       21.22       13.88      1.03 o 
   2  13   8       25.05       21.23      1.15 o 
   3  13   8       32.76       32.03      1.75 o 
   0  14   8        0.07        0.58      1.61 o 
   1  14   8       12.19       13.60      1.05 o 
   2  14   8        7.39        5.30      1.08 o 
   1   1   9     2675.06     2896.01     24.20 o 
   2   1   9        5.28        9.48      0.36 o 
   3   1   9        4.30        6.31      0.47 o 
   4   1   9       73.88       75.42      1.08 o 
   5   1   9      423.66      487.28      4.43 o 
   6   1   9       52.15       46.11      1.28 o 
   7   1   9       99.60      107.51      3.12 o 
   8   1   9        9.34        7.37      1.46 o 
   0   2   9        8.43       11.41      0.55 o 
   2   2   9        0.54        2.77      0.37 o 
   3   2   9      747.72      815.45      7.66 o 
   4   2   9      128.62      126.32      1.45 o 
   5   2   9      266.58      222.95      2.37 o 
   6   2   9        0.12        0.13      0.79 o 
   7   2   9      175.15      181.70      3.58 o 
   8   2   9        2.92        4.90      1.53 o 
   1   3   9     2314.08     2305.95     18.32 o 
   2   3   9      241.61      226.56      2.18 o 
   3   3   9     1622.74     1484.70     11.97 o 
   4   3   9       61.13       67.88      1.12 o 
   5   3   9       87.32       87.24      1.47 o 
   6   3   9        0.00       -0.86      0.86 o 
   7   3   9       19.16       13.24      1.18 o 
   8   3   9        1.08        1.27      1.32 o 
   0   4   9       58.14       86.55      1.51 o 
   1   4   9       31.72       16.62      0.52 o 
   2   4   9       45.10       27.10      0.66 o 
   3   4   9       38.36       13.57      0.49 o 
   4   4   9       62.03       53.33      1.16 o 
   5   4   9      755.64      764.29      7.02 o 
   6   4   9        6.80        5.35      0.90 o 
   7   4   9        7.40       10.08      1.10 o 
   8   4   9       25.34       28.28      2.08 o 
   1   5   9        2.91        1.06      0.35 o 
   2   5   9      120.35      126.17      1.45 o 
   3   5   9      164.61      167.99      2.06 o 
   4   5   9       19.87       18.95      0.82 o 
   5   5   9       12.65       13.94      0.89 o 
   6   5   9        8.21       11.18      1.02 o 
   7   5   9        0.31       -0.14      0.89 o 
   0   6   9       27.54       20.62      1.12 o 
   1   6   9      645.98      711.43      5.48 o 
   2   6   9      115.15      100.15      1.38 o 
   3   6   9       59.37       83.83      1.61 o 
   4   6   9      188.15      190.45      2.33 o 
   5   6   9      188.07      189.87      2.44 o 
   6   6   9      158.70      154.81      2.62 o 
   7   6   9       19.35       18.19      1.39 o 
   1   7   9       95.00      111.10      1.56 o 
   2   7   9       12.52       10.78      0.56 o 
   3   7   9      328.31      334.42      3.28 o 
   4   7   9       19.86       23.88      1.03 o 
   5   7   9       22.71       19.31      1.08 o 
   6   7   9        8.42        6.19      1.04 o 
   7   7   9        4.92        1.24      1.15 o 
   0   8   9        1.92        1.41      0.75 o 
   1   8   9      125.63      177.34      1.89 o 
   2   8   9       68.51       57.87      1.21 o 
   3   8   9      263.09      260.71      2.75 o 
   4   8   9      147.79      134.02      2.03 o 
   5   8   9        2.29        5.52      1.01 o 
   6   8   9      102.07       86.76      2.15 o 
   7   8   9       19.45       24.08      1.57 o 
   1   9   9       19.62       18.14      0.70 o 
   2   9   9       64.19       48.93      1.19 o 
   3   9   9      158.73      203.83      2.53 o 
   4   9   9       60.97       52.96      1.53 o 
   5   9   9        6.30        5.23      1.09 o 
   6   9   9        0.15       -0.41      1.27 o 
   0  10   9       49.11       39.41      1.46 o 
   1  10   9        8.00        3.73      0.62 o 
   2  10   9       49.67       51.14      1.27 o 
   3  10   9       18.93       15.07      0.91 o 
   4  10   9       68.97       67.71      1.75 o 
   5  10   9       47.38       45.56      2.01 o 
   6  10   9        1.23        0.74      1.20 o 
   1  11   9        2.92        2.98      0.73 o 
   2  11   9       86.16       84.73      1.60 o 
   3  11   9       13.62       11.25      1.02 o 
   4  11   9       13.35        9.31      1.35 o 
   5  11   9       11.83       11.16      1.17 o 
   0  12   9       89.52       90.56      2.30 o 
   1  12   9        1.35        1.10      0.74 o 
   2  12   9       31.59       25.47      1.21 o 
   3  12   9        2.94        4.39      0.93 o 
   4  12   9        1.79        3.18      1.06 o 
   1  13   9        0.97        3.82      0.94 o 
   2  13   9        2.03        1.31      0.92 o 
   3  13   9        0.60        1.24      1.01 o 
   0  14   9       53.49       54.61      2.86 o 
   1  14   9        1.55       -1.00      1.00 o 
   2  14   9        3.53        2.75      1.10 o 
   0   0  10        4.24       10.79      0.83 o 
   2   0  10     2286.12     2015.12     22.71 o 
   3   0  10     1579.70     1486.24     19.12 o 
   4   0  10      205.82      273.47      4.36 o 
   5   0  10      205.36      193.29      3.07 o 
   6   0  10      113.30      108.11      2.64 o 
   7   0  10       48.32       49.01      2.52 o 
   8   0  10       22.82       28.30      3.08 o 
   1   1  10     5081.96     4803.97     37.83 o 
   2   1  10      360.25      528.46      4.29 o 
   3   1  10      505.22      299.58      3.14 o 
   4   1  10        0.31        1.51      0.39 o 
   5   1  10      148.89      182.08      2.34 o 
   6   1  10       24.65       45.65      1.38 o 
   7   1  10       15.03       22.57      1.61 o 
   8   1  10        0.44        0.54      1.87 o 
   0   2  10      525.86      553.42      6.03 o 
   1   2  10     2152.77     2505.94     19.91 o 
   2   2  10       89.91      145.07      1.59 o 
   3   2  10     1158.45     1157.68      9.96 o 
   4   2  10      160.70      133.60      2.06 o 
   5   2  10        2.26        3.63      0.65 o 
   6   2  10       61.72       68.46      1.73 o 
   7   2  10       29.58       23.91      1.80 o 
   8   2  10       25.32       27.66      1.75 o 
   2   3  10      157.13      186.41      1.83 o 
   3   3  10      208.85      272.45      2.62 o 
   4   3  10       29.88       43.93      0.99 o 
   5   3  10        6.48        5.77      0.84 o 
   6   3  10        7.56        4.61      0.89 o 
   7   3  10        1.87        4.70      1.28 o 
   8   3  10        0.82        1.34      1.28 o 
   0   4  10     2549.92     3030.86     34.11 o 
   1   4  10      300.76      395.82      3.33 o 
   2   4  10      303.64      319.17      2.81 o 
   3   4  10      155.92      225.06      2.39 o 
   4   4  10      158.32      185.86      2.24 o 
   5   4  10        7.99        5.29      0.78 o 
   6   4  10        6.93        3.61      0.98 o 
   7   4  10       64.47       64.50      1.90 o 
   1   5  10      531.67      628.37      4.88 o 
   2   5  10        2.12        6.97      0.51 o 
   3   5  10      675.67      664.30      6.37 o 
   4   5  10       33.60       31.29      1.01 o 
   5   5  10        0.06        1.40      0.72 o 
   6   5  10        0.61       -0.68      0.86 o 
   7   5  10       13.49        8.33      1.06 o 
   0   6  10      124.49      168.59      2.56 o 
   1   6  10      270.19      244.66      2.19 o 
   2   6  10       66.98      117.75      1.68 o 
   3   6  10       79.55       79.99      1.34 o 
   4   6  10       43.13       62.45      1.55 o 
   5   6  10      678.46      709.62      6.71 o 
   6   6  10        7.28        6.88      1.04 o 
   7   6  10       25.43       19.44      1.41 o 
   1   7  10       57.22       36.94      0.98 o 
   2   7  10      202.99      204.98      2.25 o 
   3   7  10      327.12      375.99      3.79 o 
   4   7  10       81.96       73.22      1.50 o 
   5   7  10        1.63        2.77      0.78 o 
   6   7  10        3.17        1.62      1.09 o 
   7   7  10        8.61        3.98      1.20 o 
   0   8  10        1.13        1.27      0.74 o 
   1   8  10        0.13        0.51      0.48 o 
   2   8  10       14.06        6.21      0.63 o 
   3   8  10        6.50        5.02      0.71 o 
   4   8  10        3.52        3.25      0.75 o 
   5   8  10        0.17       -0.20      0.91 o 
   6   8  10        0.29        1.13      0.98 o 
   1   9  10       12.44        6.63      0.66 o 
   2   9  10      182.35      163.10      2.04 o 
   3   9  10       33.49       36.98      1.19 o 
   4   9  10       80.91       74.63      1.61 o 
   5   9  10        1.75        1.33      0.91 o 
   6   9  10        0.66       -0.03      1.09 o 
   0  10  10      199.49      194.95      3.25 o 
   1  10  10      111.51      150.08      2.09 o 
   2  10  10       45.80       60.23      1.39 o 
   3  10  10       42.89       55.95      1.44 o 
   4  10  10       22.78       17.28      1.16 o 
   5  10  10        1.61        3.00      1.06 o 
   1  11  10        6.65        8.24      0.93 o 
   2  11  10        1.32        3.05      0.74 o 
   3  11  10       11.52       17.07      1.33 o 
   4  11  10       32.04       31.24      1.32 o 
   5  11  10        0.11       -0.54      1.18 o 
   0  12  10       58.56       67.38      3.36 o 
   1  12  10        5.92        4.87      0.80 o 
   2  12  10       26.38       24.18      1.35 o 
   3  12  10        4.65        6.50      1.00 o 
   4  12  10        9.12        6.27      1.13 o 
   1  13  10       13.05       18.43      1.49 o 
   2  13  10        4.51        2.76      0.99 o 
   3  13  10        0.03       -0.74      1.05 o 
   0  14  10       24.30       28.45      2.30 o 
   1  14  10        0.26       -0.50      1.05 o 
   1   1  11      285.90      337.47      3.02 o 
   2   1  11      685.87      635.88      5.10 o 
   3   1  11      527.29      479.55      5.25 o 
   4   1  11      440.31      422.76      4.09 o 
   5   1  11      161.72      183.52      2.28 o 
   6   1  11        2.97        5.42      0.86 o 
   7   1  11       53.08       51.73      2.13 o 
   8   1  11        0.65        1.62      1.59 o 
   0   2  11     1256.65     1140.25     11.97 o 
   1   2  11        3.45        5.56      0.41 o 
   2   2  11     2486.69     2480.12     18.83 o 
   3   2  11      426.94      494.29      4.58 o 
   4   2  11      352.33      316.88      3.50 o 
   5   2  11       83.85       75.74      1.46 o 
   6   2  11        4.65        0.11      0.95 o 
   7   2  11       19.93       21.46      1.60 o 
   8   2  11        8.48       17.35      1.64 o 
   1   3  11     1292.65     1346.62     10.42 o 
   2   3  11       33.15       20.82      0.68 o 
   3   3  11       94.00       67.14      1.12 o 
   4   3  11        2.79        2.34      0.55 o 
   5   3  11       43.00       35.27      1.08 o 
   6   3  11       50.05       53.00      1.63 o 
   7   3  11       22.54       22.43      1.58 o 
   0   4  11      653.36      573.94      6.88 o 
   1   4  11       43.90       29.16      0.69 o 
   2   4  11       15.04        7.02      0.67 o 
   3   4  11       29.21       37.63      0.83 o 
   4   4  11      151.23      174.73      2.35 o 
   5   4  11       21.37       18.95      0.90 o 
   6   4  11       96.91       94.50      2.05 o 
   7   4  11       17.59       20.91      1.44 o 
   1   5  11       96.01       67.19      0.97 o 
   2   5  11       30.38       25.66      0.76 o 
   3   5  11       13.34       23.27      1.09 o 
   4   5  11      240.00      215.69      2.57 o 
   5   5  11       28.24       27.25      1.01 o 
   6   5  11       28.31       32.25      1.38 o 
   7   5  11       18.35       21.29      1.48 o 
   0   6  11        5.61        3.05      0.99 o 
   1   6  11        2.60        2.80      0.44 o 
   2   6  11      123.16      109.59      1.61 o 
   3   6  11        8.13       10.60      0.67 o 
   4   6  11       25.06       19.82      1.24 o 
   5   6  11       11.76       14.84      0.91 o 
   6   6  11        3.14        2.22      0.97 o 
   7   6  11       12.06       14.95      1.35 o 
   1   7  11        5.98       11.66      0.59 o 
   2   7  11        4.25        2.11      0.63 o 
   3   7  11       35.28       31.77      0.96 o 
   4   7  11        0.92        0.05      0.82 o 
   5   7  11        8.69       10.07      0.87 o 
   6   7  11        8.87        6.29      1.19 o 
   7   7  11        6.01        2.97      1.21 o 
   0   8  11      117.37       69.87      2.49 o 
   1   8  11        7.76        2.80      0.66 o 
   2   8  11       35.02       19.35      0.81 o 
   3   8  11       91.14      110.87      1.82 o 
   4   8  11      124.00      152.44      2.23 o 
   5   8  11      106.50      115.66      2.12 o 
   6   8  11        1.07        2.38      1.27 o 
   1   9  11        1.76        8.77      0.69 o 
   2   9  11       94.10      112.80      1.72 o 
   3   9  11       40.76       47.14      1.33 o 
   4   9  11        0.14        0.05      0.73 o 
   5   9  11        0.08        0.11      0.98 o 
   6   9  11        8.64        7.68      1.14 o 
   0  10  11       69.52       81.66      2.43 o 
   1  10  11       10.82       11.94      0.84 o 
   2  10  11        0.09        1.76      0.67 o 
   3  10  11       52.29       53.14      1.47 o 
   4  10  11       11.83        9.80      1.04 o 
   5  10  11       21.20       18.65      1.29 o 
   1  11  11       26.36       22.58      1.12 o 
   2  11  11       16.41       13.12      0.90 o 
   3  11  11       10.31       11.76      1.07 o 
   4  11  11        4.12        6.89      0.99 o 
   5  11  11       16.35       17.37      1.34 o 
   0  12  11       16.84       15.39      1.50 o 
   1  12  11       48.82       44.52      1.75 o 
   2  12  11        0.76       -0.21      0.86 o 
   3  12  11        0.08       -0.23      0.99 o 
   4  12  11        4.84        5.51      1.14 o 
   1  13  11        0.16       -0.55      1.03 o 
   2  13  11        1.44        2.21      1.18 o 
   3  13  11        1.17        0.19      1.06 o 
   0  14  11       12.92        4.10      1.87 o 
   0   0  12     3050.21     2983.32     43.14 o 
   1   0  12     1599.01     1871.70     21.26 o 
   2   0  12     5007.07     4720.33     52.64 o 
   3   0  12      578.34      541.58      6.61 o 
   4   0  12      273.44      235.45      3.45 o 
   5   0  12      329.85      317.88      5.16 o 
   6   0  12       65.53       89.01      2.55 o 
   7   0  12      127.87      101.52      4.23 o 
   1   1  12        1.48       -0.18      0.33 o 
   2   1  12      154.49      124.44      1.36 o 
   3   1  12        1.29        2.42      0.46 o 
   4   1  12        0.12        0.92      0.53 o 
   5   1  12        9.83       11.41      0.85 o 
   6   1  12      196.91      254.48      3.24 o 
   7   1  12        0.78        2.15      1.24 o 
   0   2  12      149.43      158.31      2.36 o 
   1   2  12      775.26      845.56      8.55 o 
   2   2  12        3.03        1.93      0.48 o 
   3   2  12      661.26      737.44      5.98 o 
   4   2  12      113.76      132.03      1.79 o 
   5   2  12      170.68      154.81      2.08 o 
   6   2  12       26.01       25.95      1.39 o 
   7   2  12       90.26       98.48      2.99 o 
   1   3  12       33.11       28.78      0.72 o 
   2   3  12       55.59       30.21      0.82 o 
   3   3  12       13.22       18.28      0.66 o 
   4   3  12      103.87      104.31      1.51 o 
   5   3  12        3.99        1.87      0.69 o 
   6   3  12       29.54       26.51      1.54 o 
   7   3  12        2.66        3.33      1.40 o 
   0   4  12     2042.89     2412.73     30.48 o 
   1   4  12     1420.60     1563.26     12.62 o 
   2   4  12      193.92      210.12      2.75 o 
   3   4  12      567.25      542.43      4.57 o 
   4   4  12      592.90      596.67      5.64 o 
   5   4  12      171.37      165.00      2.24 o 
   6   4  12        9.31        7.99      1.02 o 
   7   4  12       59.46       52.74      2.00 o 
   1   5  12        7.51       10.72      0.49 o 
   2   5  12       24.95       21.88      0.74 o 
   3   5  12        1.55        0.33      0.57 o 
   4   5  12        4.02        3.87      0.73 o 
   5   5  12        0.09       -0.17      0.77 o 
   6   5  12       42.89       33.18      1.49 o 
   7   5  12        7.15        7.01      1.46 o 
   0   6  12      458.73      360.63      4.71 o 
   1   6  12      740.08      726.91      5.94 o 
   2   6  12        3.83        1.80      0.57 o 
   3   6  12       69.05       65.01      1.27 o 
   4   6  12      166.58      194.16      2.48 o 
   5   6  12       62.61       65.03      1.58 o 
   6   6  12       17.82       20.08      1.23 o 
   7   6  12       18.15       21.32      1.75 o 
   1   7  12       87.22      112.30      1.56 o 
   2   7  12      253.66      340.19      3.35 o 
   3   7  12       18.16       18.33      0.82 o 
   4   7  12       51.00       54.28      1.49 o 
   5   7  12        7.94        3.18      0.81 o 
   6   7  12        1.37        2.83      1.10 o 
   0   8  12      420.71      468.01      5.54 o 
   1   8  12       81.18       98.36      1.52 o 
   2   8  12       49.28       49.33      1.31 o 
   3   8  12      168.64      165.24      2.26 o 
   4   8  12       73.53       69.70      1.59 o 
   5   8  12       16.68       12.30      1.02 o 
   6   8  12        4.01        0.20      1.12 o 
   1   9  12        9.85       10.41      0.79 o 
   2   9  12       96.81       90.85      1.58 o 
   3   9  12       49.08       59.15      1.50 o 
   4   9  12        0.22        1.27      0.77 o 
   5   9  12       12.31       11.23      1.18 o 
   6   9  12        0.90       -0.17      1.16 o 
   0  10  12       99.02      142.67      3.14 o 
   1  10  12        7.75        9.27      0.80 o 
   2  10  12      159.42      212.54      2.57 o 
   3  10  12       16.68       18.35      1.06 o 
   4  10  12       23.17       24.77      1.25 o 
   5  10  12       21.56       21.26      1.36 o 
   1  11  12        3.72        4.60      0.88 o 
   2  11  12       69.20       68.75      1.61 o 
   3  11  12        9.34       13.55      1.09 o 
   4  11  12       68.51       75.17      1.97 o 
   0  12  12       40.27       35.77      2.61 o 
   1  12  12       10.39       11.15      1.01 o 
   2  12  12        4.60        4.19      1.00 o 
   3  12  12        6.01        5.72      1.11 o 
   1  13  12        3.98        4.20      1.09 o 
   2  13  12        2.16        0.79      1.17 o 
   1   1  13      150.66      207.26      2.05 o 
   2   1  13        6.28        0.37      0.29 o 
   3   1  13        9.04       15.73      0.64 o 
   4   1  13       11.76        8.96      0.64 o 
   5   1  13       11.77       10.46      0.91 o 
   6   1  13       78.60       85.49      2.00 o 
   7   1  13       47.39       37.31      1.88 o 
   1   2  13       60.59       34.15      0.93 o 
   2   2  13      527.72      509.97      4.73 o 
   3   2  13      271.96      333.91      3.01 o 
   4   2  13      229.73      202.60      2.26 o 
   5   2  13       33.63       25.85      1.19 o 
   6   2  13        9.20        8.27      1.06 o 
   7   2  13        0.45       -0.13      1.24 o 
   1   3  13      107.89      127.57      1.61 o 
   2   3  13        0.09        0.28      0.39 o 
   3   3  13       96.20       99.60      1.42 o 
   4   3  13       84.84      102.86      1.53 o 
   5   3  13        1.42        0.03      0.90 o 
   6   3  13       39.75       36.14      1.44 o 
   7   3  13       26.32       30.66      1.76 o 
   0   4  13      102.56       77.78      1.77 o 
   1   4  13      142.85      159.24      1.88 o 
   2   4  13      260.73      320.13      3.05 o 
   3   4  13       96.89       91.47      1.30 o 
   4   4  13        8.57       13.56      0.83 o 
   5   4  13      312.73      326.32      3.57 o 
   6   4  13        0.75       -0.34      1.55 o 
   7   4  13       30.50       27.27      2.21 o 
   1   5  13       79.81       65.91      1.14 o 
   2   5  13       68.27       48.24      0.98 o 
   3   5  13       18.15       22.00      0.83 o 
   4   5  13        0.04       -0.43      0.68 o 
   5   5  13        0.10       -0.01      0.72 o 
   6   5  13        0.90        0.80      1.04 o 
   7   5  13        6.37        5.37      1.29 o 
   0   6  13       82.58      106.57      1.81 o 
   1   6  13        0.02        0.87      0.51 o 
   2   6  13       31.25       29.43      0.91 o 
   3   6  13      155.27      151.68      1.94 o 
   4   6  13        0.55        0.18      0.73 o 
   5   6  13       76.91       72.42      1.60 o 
   6   6  13        1.66        0.56      0.95 o 
   1   7  13       48.03       35.46      1.00 o 
   2   7  13        6.33       11.10      0.76 o 
   3   7  13       86.57       76.10      1.55 o 
   4   7  13       55.56       58.37      1.50 o 
   5   7  13        0.44        0.43      0.78 o 
   6   7  13        7.18       11.35      1.14 o 
   0   8  13      168.46       83.20      4.11 o 
   1   8  13        1.13        3.03      0.65 o 
   2   8  13        0.62        1.21      0.69 o 
   3   8  13        2.78        4.91      1.03 o 
   4   8  13        3.84        1.77      0.81 o 
   5   8  13        0.00       -0.25      0.79 o 
   6   8  13        3.19        3.02      1.17 o 
   1   9  13       49.39       53.60      1.31 o 
   2   9  13        9.56        4.29      0.76 o 
   3   9  13        8.12       10.40      0.92 o 
   4   9  13        8.33        5.42      0.84 o 
   5   9  13        2.06        4.72      1.08 o 
   0  10  13        0.40       -1.15      1.15 o 
   1  10  13       16.48       13.33      0.99 o 
   2  10  13       21.79       15.57      0.91 o 
   3  10  13       28.37       28.14      1.12 o 
   4  10  13        1.76        1.02      0.93 o 
   5  10  13        2.45        3.56      1.14 o 
   1  11  13       12.29       11.16      1.01 o 
   2  11  13       11.06        8.55      0.93 o 
   3  11  13        5.16        7.06      1.02 o 
   4  11  13       26.04       23.76      1.31 o 
   0  12  13        2.37        2.02      1.34 o 
   1  12  13        0.26       -0.33      0.84 o 
   2  12  13        0.12       -0.93      0.93 o 
   3  12  13        5.85        4.71      1.07 o 
   1  13  13        1.87        0.20      0.94 o 
   2  13  13        2.52        2.42      1.28 o 
   0   0  14      617.74      888.74     13.45 o 
   1   0  14      551.73      386.07      4.92 o 
   2   0  14       26.90       23.83      1.34 o 
   3   0  14       50.03       81.43      1.81 o 
   4   0  14       96.11      106.77      2.17 o 
   5   0  14      530.19      536.47      7.91 o 
   6   0  14      213.01      236.09      4.41 o 
   7   0  14      142.77      128.62      4.91 o 
   1   1  14        0.00        0.40      0.25 o 
   2   1  14       23.57       24.65      1.12 o 
   3   1  14        1.27        4.33      0.53 o 
   4   1  14      115.17      113.02      1.61 o 
   5   1  14      151.62      174.37      2.48 o 
   6   1  14        0.00       -0.92      0.92 o 
   7   1  14       11.59        9.61      1.43 o 
   0   2  14      614.14      669.59      7.37 o 
   1   2  14      416.23      429.00      4.91 o 
   2   2  14      959.83     1088.48      9.51 o 
   3   2  14      115.62      125.94      1.61 o 
   4   2  14      230.50      210.56      2.67 o 
   5   2  14      152.74      164.13      2.64 o 
   6   2  14       18.18       17.23      1.21 o 
   7   2  14       60.18       60.87      2.38 o 
   1   3  14       72.82      123.09      1.60 o 
   2   3  14       26.27       14.19      0.66 o 
   3   3  14      305.44      331.93      3.07 o 
   4   3  14       15.96       25.18      0.96 o 
   5   3  14        9.13        4.51      1.01 o 
   6   3  14       11.21       15.98      1.37 o 
   7   3  14       16.74       14.31      1.42 o 
   0   4  14       67.58       74.87      1.74 o 
   1   4  14      171.46      182.57      2.10 o 
   2   4  14      133.42      136.98      1.61 o 
   3   4  14      283.81      280.94      2.88 o 
   4   4  14        0.30        6.23      0.74 o 
   5   4  14       46.37       47.50      1.45 o 
   6   4  14        0.00       -0.45      1.06 o 
   7   4  14       19.15       21.23      1.62 o 
   1   5  14      299.74      315.78      2.92 o 
   2   5  14        6.47        6.54      0.60 o 
   3   5  14      505.78      529.01      4.82 o 
   4   5  14       38.61       40.50      1.21 o 
   5   5  14        2.33        2.43      0.79 o 
   6   5  14       14.83       11.71      1.25 o 
   7   5  14        0.38        1.93      1.16 o 
   0   6  14      481.23      517.47      6.62 o 
   1   6  14      625.07      736.84      6.06 o 
   2   6  14      118.21      162.36      2.01 o 
   3   6  14       18.04       32.31      1.08 o 
   4   6  14       82.75       78.10      1.63 o 
   5   6  14       15.63       15.99      0.95 o 
   6   6  14       69.18       66.17      2.37 o 
   1   7  14       16.78       32.89      1.17 o 
   2   7  14       86.37       65.36      1.35 o 
   3   7  14       25.93       41.19      1.25 o 
   4   7  14        2.00        1.60      0.82 o 
   5   7  14       29.86       30.26      1.21 o 
   6   7  14        0.08       -0.86      1.62 o 
   0   8  14       52.04       47.42      2.02 o 
   1   8  14      537.22      476.44      4.75 o 
   2   8  14       17.17       15.51      0.88 o 
   3   8  14      234.91      244.71      2.96 o 
   4   8  14       59.39       55.68      1.50 o 
   5   8  14        4.61        2.81      0.84 o 
   6   8  14        0.13       -0.34      1.19 o 
   1   9  14       36.17       38.58      1.32 o 
   2   9  14       16.22       13.50      0.86 o 
   3   9  14       60.60       66.47      1.62 o 
   4   9  14       16.28       21.85      1.11 o 
   5   9  14        9.99       15.37      1.41 o 
   0  10  14       12.95       21.93      1.54 o 
   1  10  14       42.83       24.29      1.17 o 
   2  10  14        0.04       -0.21      0.79 o 
   3  10  14       72.76       61.95      1.62 o 
   4  10  14        4.96        6.86      1.03 o 
   1  11  14        0.36       -0.45      0.83 o 
   2  11  14        0.08        0.41      0.90 o 
   3  11  14       22.88       22.84      1.35 o 
   4  11  14        0.49        1.56      1.02 o 
   0  12  14        4.65        8.22      1.49 o 
   1  12  14       18.36       20.15      1.18 o 
   2  12  14        6.87        7.82      1.21 o 
   3  12  14        6.86        6.11      1.33 o 
   1  13  14        5.40        3.21      1.00 o 
   1   1  15       65.18       35.99      0.84 o 
   2   1  15      128.38      127.63      1.69 o 
   3   1  15       28.49       31.16      0.95 o 
   4   1  15       18.91       20.42      0.83 o 
   5   1  15       83.00       88.97      1.85 o 
   6   1  15       26.49       33.10      1.43 o 
   7   1  15        4.46        4.02      1.59 o 
   0   2  15       11.45       10.48      0.96 o 
   1   2  15      160.27      119.55      1.62 o 
   2   2  15       42.01       40.53      1.12 o 
   3   2  15      289.85      254.11      2.50 o 
   4   2  15      196.64      184.05      2.36 o 
   5   2  15       82.55       84.90      1.99 o 
   6   2  15       71.16       61.09      1.92 o 
   7   2  15       21.62       18.10      1.48 o 
   1   3  15      400.84      363.84      3.59 o 
   2   3  15       39.47       47.49      1.02 o 
   3   3  15        0.03        1.87      0.58 o 
   4   3  15        1.20        1.82      0.81 o 
   5   3  15      204.83      208.92      3.12 o 
   6   3  15        0.55       -0.52      1.00 o 
   7   3  15        3.16        4.41      1.24 o 
   0   4  15       45.25       44.93      1.45 o 
   1   4  15       75.94       80.60      1.29 o 
   2   4  15      198.18      164.47      1.89 o 
   3   4  15      684.83      770.16      6.71 o 
   4   4  15      245.90      216.98      2.67 o 
   5   4  15       22.58       21.72      1.23 o 
   6   4  15      137.71      124.92      2.73 o 
   7   4  15        1.15        3.81      1.97 o 
   1   5  15      195.32      211.94      2.22 o 
   2   5  15       48.22       42.26      1.22 o 
   3   5  15       91.15      124.84      1.80 o 
   4   5  15        2.10        0.99      0.77 o 
   5   5  15       24.27       31.46      1.26 o 
   6   5  15       13.12        9.60      1.64 o 
   0   6  15      156.98      104.40      2.32 o 
   1   6  15      365.97      367.08      3.36 o 
   2   6  15       62.16       53.21      1.25 o 
   3   6  15       28.44       33.37      1.06 o 
   4   6  15      164.11      154.13      2.27 o 
   5   6  15        4.22        6.67      0.88 o 
   6   6  15       55.74       43.02      1.96 o 
   1   7  15       37.05       69.16      1.52 o 
   2   7  15       67.62       78.61      1.49 o 
   3   7  15        3.03        0.17      0.73 o 
   4   7  15        8.23        8.20      0.90 o 
   5   7  15        3.44        1.84      0.86 o 
   6   7  15        9.84        8.46      1.35 o 
   0   8  15      291.27      314.89      5.17 o 
   1   8  15      208.72      291.46      3.30 o 
   2   8  15       54.47       47.68      1.30 o 
   3   8  15        9.47       15.22      0.97 o 
   4   8  15       18.52       17.84      1.08 o 
   5   8  15        1.01       -0.77      0.83 o 
   1   9  15      162.17      216.34      2.91 o 
   2   9  15        0.17        1.19      0.88 o 
   3   9  15      121.30      110.03      1.98 o 
   4   9  15       10.03        9.25      0.96 o 
   5   9  15        4.07        6.04      1.13 o 
   0  10  15       43.94       39.61      1.93 o 
   1  10  15       43.25       50.66      1.59 o 
   2  10  15      108.91      115.78      2.18 o 
   3  10  15       31.98       35.15      1.29 o 
   4  10  15        9.18        8.77      1.02 o 
   1  11  15       11.61       14.19      1.10 o 
   2  11  15        0.66        0.36      0.99 o 
   3  11  15        0.87        2.27      1.17 o 
   0  12  15       35.94       35.40      1.93 o 
   1  12  15        5.07        4.78      1.02 o 
   2  12  15       13.07       12.35      1.23 o 
   0   0  16     2149.60     2200.05     32.37 o 
   1   0  16     1572.51     1491.32     15.74 o 
   2   0  16      994.92     1022.46     12.12 o 
   3   0  16       94.38      101.12      2.16 o 
   4   0  16       36.80       31.28      1.39 o 
   5   0  16       26.74       24.81      2.47 o 
   6   0  16      317.01      323.43      6.70 o 
   7   0  16       42.26       48.02      3.66 o 
   1   1  16      479.09      391.37      3.47 o 
   2   1  16       82.09       63.60      1.23 o 
   3   1  16       26.65       45.25      1.14 o 
   4   1  16      174.06      185.15      2.38 o 
   5   1  16        0.47        5.25      0.93 o 
   6   1  16        3.47        0.46      1.01 o 
   7   1  16        4.54        8.33      1.72 o 
   0   2  16      795.22      870.19      9.49 o 
   1   2  16      232.12      257.73      2.50 o 
   2   2  16        2.43        7.72      0.63 o 
   3   2  16       35.79       29.60      1.03 o 
   4   2  16       65.27       67.61      1.48 o 
   5   2  16      115.91      119.34      2.41 o 
   6   2  16       54.78       57.11      1.87 o 
   7   2  16       17.61       15.39      1.44 o 
   1   3  16       94.37      101.51      1.48 o 
   2   3  16     1035.10     1009.48      8.09 o 
   3   3  16      179.36      144.05      1.79 o 
   4   3  16      335.02      321.69      4.03 o 
   5   3  16       16.85       32.45      1.51 o 
   6   3  16       19.43       18.46      1.31 o 
   0   4  16      611.94      559.78      7.06 o 
   1   4  16      165.14      161.46      1.85 o 
   2   4  16      108.33      112.89      1.54 o 
   3   4  16        9.05       10.39      0.80 o 
   4   4  16       19.93       17.25      1.05 o 
   5   4  16        2.34        3.05      0.97 o 
   6   4  16        0.19       -0.95      0.95 o 
   1   5  16      105.96      153.28      1.84 o 
   2   5  16      177.37      184.67      2.23 o 
   3   5  16        5.75        5.30      0.78 o 
   4   5  16       61.10       53.23      1.46 o 
   5   5  16        0.53       -0.24      0.85 o 
   6   5  16        1.46        1.07      1.65 o 
   0   6  16     2070.39     2024.39     23.23 o 
   1   6  16      239.57      199.32      2.51 o 
   2   6  16      364.77      366.21      3.67 o 
   3   6  16      305.77      356.15      3.83 o 
   4   6  16       27.49       27.47      1.11 o 
   5   6  16       10.62        5.86      0.98 o 
   6   6  16        2.46        4.65      1.23 o 
   1   7  16       23.64       32.23      1.11 o 
   2   7  16       76.37       75.60      1.50 o 
   3   7  16        5.39        4.60      0.83 o 
   4   7  16       17.06       14.83      1.00 o 
   5   7  16        2.80        3.79      0.97 o 
   0   8  16       82.78       95.96      2.78 o 
   1   8  16       31.09       21.24      1.01 o 
   2   8  16      453.66      468.53      4.80 o 
   3   8  16        0.39        0.34      0.82 o 
   4   8  16       31.03       29.70      1.20 o 
   5   8  16        0.23        2.97      0.90 o 
   1   9  16        0.43       -0.85      0.85 o 
   2   9  16        4.91        7.03      0.91 o 
   3   9  16        7.12        6.84      0.96 o 
   4   9  16       92.94       93.45      1.90 o 
   0  10  16      130.78      148.79      4.02 o 
   1  10  16       33.85       47.70      1.83 o 
   2  10  16       29.53       32.79      1.34 o 
   3  10  16       11.12       17.21      1.22 o 
   4  10  16       21.55       29.62      1.33 o 
   1  11  16        5.61        6.68      1.04 o 
   2  11  16       14.43       11.95      1.20 o 
   3  11  16        0.59       -0.09      1.07 o 
   0  12  16       17.58       16.19      1.68 o 
   1  12  16        0.48        0.41      1.02 o 
   1   1  17      132.81      125.11      1.65 o 
   2   1  17       29.92       21.37      0.92 o 
   3   1  17       62.90       74.99      1.40 o 
   4   1  17       53.04       58.59      1.43 o 
   5   1  17        0.45        1.49      1.03 o 
   6   1  17        8.04       12.04      1.22 o 
   0   2  17      240.80      210.61      3.27 o 
   1   2  17        2.53        3.56      0.60 o 
   2   2  17       98.28       90.53      1.47 o 
   3   2  17      146.72      142.95      1.92 o 
   4   2  17        6.94        7.72      0.88 o 
   5   2  17      178.67      178.38      2.96 o 
   6   2  17        0.01        2.10      1.05 o 
   1   3  17       35.20       21.25      0.78 o 
   2   3  17       60.53       72.76      1.61 o 
   3   3  17       26.50       17.10      0.90 o 
   4   3  17       34.09       33.31      1.27 o 
   5   3  17       21.50       19.84      1.28 o 
   6   3  17        0.28       -0.40      1.02 o 
   0   4  17       63.19       66.98      2.09 o 
   1   4  17       19.19       13.99      0.72 o 
   2   4  17        0.51        0.17      0.63 o 
   3   4  17      209.95      198.13      2.54 o 
   4   4  17        3.81        8.13      0.94 o 
   5   4  17      124.07      126.57      2.68 o 
   6   4  17        2.25        4.56      1.18 o 
   1   5  17       16.18       31.69      1.11 o 
   2   5  17        8.79       21.50      0.93 o 
   3   5  17       80.63       60.55      1.41 o 
   4   5  17       24.29       27.03      1.20 o 
   5   5  17       29.85       25.10      1.78 o 
   6   5  17        0.55        0.87      1.16 o 
   0   6  17        8.19        9.06      1.11 o 
   1   6  17       85.02      100.89      1.79 o 
   2   6  17       71.78       90.68      1.73 o 
   3   6  17        7.49        5.15      0.83 o 
   4   6  17        1.66        0.40      0.87 o 
   5   6  17       36.08       41.29      1.82 o 
   1   7  17        2.69       11.72      0.93 o 
   2   7  17       55.04       63.28      1.57 o 
   3   7  17        2.22        2.81      0.85 o 
   4   7  17        0.67        1.08      1.03 o 
   5   7  17        4.26        4.85      0.97 o 
   0   8  17      195.76      287.69      5.01 o 
   1   8  17       44.97       35.37      1.39 o 
   2   8  17       11.74       13.76      1.02 o 
   3   8  17       22.16       28.08      1.16 o 
   4   8  17        0.27        2.20      0.86 o 
   5   8  17        3.39        0.83      1.07 o 
   1   9  17        2.73        5.12      0.97 o 
   2   9  17       32.32       37.46      1.31 o 
   3   9  17        0.54       -0.59      0.94 o 
   4   9  17       10.09       10.71      1.02 o 
   0  10  17       19.52       10.08      1.87 o 
   1  10  17       18.11       18.29      1.13 o 
   2  10  17        7.78        4.94      1.07 o 
   3  10  17       23.76       25.05      1.31 o 
   1  11  17        4.60        3.70      1.01 o 
   2  11  17        5.92        8.36      1.13 o 
   0   0  18     2036.99     1884.44     27.95 o 
   1   0  18     1597.60     1618.46     18.75 o 
   2   0  18       47.55       46.73      1.69 o 
   3   0  18      270.65      219.13      3.58 o 
   4   0  18      209.00      200.17      4.02 o 
   5   0  18        0.00        1.08      1.31 o 
   6   0  18      210.22      220.88      5.40 o 
   1   1  18       98.76       79.61      1.40 o 
   2   1  18      145.11      156.89      2.01 o 
   3   1  18       20.83       30.39      1.02 o 
   4   1  18      314.82      368.99      3.97 o 
   5   1  18       28.72       23.92      1.35 o 
   6   1  18        0.20        1.15      1.09 o 
   0   2  18      341.74      342.59      4.77 o 
   1   2  18      526.06      456.75      4.05 o 
   2   2  18       85.38       81.37      1.46 o 
   3   2  18       96.27       88.48      1.57 o 
   4   2  18      128.68      150.32      2.42 o 
   5   2  18        0.59        1.03      1.20 o 
   6   2  18       35.53       34.79      1.57 o 
   1   3  18       34.57       47.36      1.19 o 
   2   3  18      106.41      124.73      1.82 o 
   3   3  18      288.92      269.35      2.92 o 
   4   3  18       60.01       56.79      1.62 o 
   5   3  18       12.53       13.22      1.23 o 
   6   3  18        3.41        2.38      1.09 o 
   0   4  18       76.80       64.79      2.11 o 
   1   4  18       46.08       43.60      1.24 o 
   2   4  18      807.32      850.28      7.05 o 
   3   4  18       46.07       52.53      1.57 o 
   4   4  18       63.88       66.02      1.88 o 
   5   4  18       28.63       26.34      1.53 o 
   6   4  18       11.53       20.40      1.41 o 
   1   5  18       27.19       20.93      0.94 o 
   2   5  18      318.94      364.58      3.68 o 
   3   5  18      137.81      126.08      2.18 o 
   4   5  18       20.16       17.28      1.12 o 
   5   5  18        9.61        8.82      1.14 o 
   0   6  18     1187.26     1275.97     15.13 o 
   1   6  18       59.64       47.00      1.34 o 
   2   6  18        0.17        0.64      0.78 o 
   3   6  18        1.26        1.55      0.80 o 
   4   6  18        7.75        5.77      0.97 o 
   5   6  18       29.25       32.34      1.53 o 
   1   7  18       13.31       13.60      0.97 o 
   2   7  18      230.82      245.07      3.23 o 
   3   7  18        0.19       -0.56      0.80 o 
   4   7  18        0.10        0.60      0.92 o 
   5   7  18        4.90        2.90      1.03 o 
   0   8  18       13.20       20.33      1.57 o 
   1   8  18       64.45       42.76      1.74 o 
   2   8  18      100.25      113.93      2.03 o 
   3   8  18        0.10       -0.88      0.88 o 
   4   8  18       60.26       59.13      1.69 o 
   1   9  18        9.26        8.25      1.03 o 
   2   9  18        7.14        5.60      1.02 o 
   3   9  18       15.14       16.73      1.20 o 
   4   9  18       13.36       14.14      1.27 o 
   0  10  18        1.57        4.33      1.48 o 
   1  10  18       34.77       30.59      1.37 o 
   2  10  18        9.76        8.86      1.19 o 
   3  10  18        1.60        0.02      1.08 o 
   1  11  18       15.50       15.37      1.18 o 
   1   1  19       10.50       12.96      0.81 o 
   2   1  19       51.40       68.80      1.40 o 
   3   1  19        4.69        1.74      0.73 o 
   4   1  19        1.98        2.03      0.82 o 
   5   1  19       16.98       14.20      1.23 o 
   6   1  19       87.92      101.16      2.72 o 
   0   2  19     1181.54     1173.84     13.95 o 
   1   2  19      167.10      183.04      2.37 o 
   2   2  19       42.92       36.83      1.11 o 
   3   2  19       49.21       47.19      1.29 o 
   4   2  19       68.44       63.72      1.75 o 
   5   2  19        1.28        0.77      1.04 o 
   6   2  19        0.63        0.81      1.37 o 
   1   3  19        0.01        0.96      0.69 o 
   2   3  19      302.30      337.45      3.43 o 
   3   3  19       15.11       17.26      1.00 o 
   4   3  19       54.86       67.42      1.74 o 
   5   3  19       17.35       17.10      1.32 o 
   6   3  19        0.07        0.79      1.33 o 
   0   4  19      427.90      362.22      5.12 o 
   1   4  19       86.81       96.61      1.64 o 
   2   4  19      225.30      211.64      2.68 o 
   3   4  19        1.64        2.80      0.85 o 
   4   4  19       70.77       73.37      1.83 o 
   5   4  19       24.76       28.01      1.48 o 
   1   5  19      135.37      133.28      1.94 o 
   2   5  19       19.61       14.80      0.99 o 
   3   5  19       17.27       17.76      1.09 o 
   4   5  19       38.77       39.52      1.65 o 
   5   5  19        3.77        2.59      1.19 o 
   0   6  19       23.96       58.83      1.99 o 
   1   6  19       55.57       49.82      1.54 o 
   2   6  19        0.29       -0.78      0.78 o 
   3   6  19       17.06       20.54      1.24 o 
   4   6  19        5.95        3.11      0.96 o 
   5   6  19        3.12        4.33      1.16 o 
   1   7  19       17.43       21.23      1.08 o 
   2   7  19      102.29      114.91      2.03 o 
   3   7  19        1.29        1.91      0.89 o 
   4   7  19        0.75       -0.62      0.95 o 
   0   8  19       53.73       78.44      2.67 o 
   1   8  19       39.32       32.26      1.37 o 
   2   8  19       45.01       53.09      1.67 o 
   3   8  19        1.40       -0.75      0.93 o 
   4   8  19       13.66        5.87      1.17 o 
   1   9  19       17.18       15.44      1.14 o 
   2   9  19        3.56        2.95      1.08 o 
   3   9  19       11.69       18.21      1.27 o 
   0  10  19       10.14       10.25      1.51 o 
   1  10  19        0.11       -0.01      0.95 o 
   2  10  19        2.02        2.05      1.09 o 
   0   0  20      162.61      160.54      7.44 o 
   1   0  20       70.49       92.52      2.28 o 
   2   0  20      864.04      775.45      9.72 o 
   3   0  20       20.86       26.00      1.45 o 
   4   0  20        2.21        7.05      1.38 o 
   5   0  20       20.02       13.81      1.56 o 
   1   1  20       49.94       59.27      1.45 o 
   2   1  20        0.51       -0.17      0.70 o 
   3   1  20        6.15        4.61      0.81 o 
   4   1  20       31.42       36.29      1.34 o 
   5   1  20        0.04       -0.77      1.03 o 
   0   2  20     1278.03     1198.39     14.26 o 
   1   2  20        6.31        3.80      0.76 o 
   2   2  20      296.55      340.35      3.54 o 
   3   2  20       18.86       15.26      0.89 o 
   4   2  20      123.86      112.71      2.14 o 
   5   2  20        3.16        3.92      1.06 o 
   1   3  20       57.86       62.09      1.52 o 
   2   3  20       69.81       57.25      1.78 o 
   3   3  20        1.51        1.77      0.82 o 
   4   3  20       88.83       84.59      2.49 o 
   5   3  20        4.06        4.21      1.21 o 
   0   4  20      126.49      155.55      2.97 o 
   1   4  20        2.10        1.25      0.72 o 
   2   4  20        1.26        0.97      0.84 o 
   3   4  20       51.25       64.51      1.72 o 
   4   4  20       20.15       20.26      1.49 o 
   5   4  20        1.41        3.93      1.11 o 
   1   5  20       16.78       24.85      1.08 o 
   2   5  20      160.14      171.94      2.77 o 
   3   5  20       14.09       14.88      1.22 o 
   4   5  20       27.61       22.89      1.61 o 
   5   5  20        1.80        6.02      1.17 o 
   0   6  20       68.49       51.55      2.07 o 
   1   6  20       19.67       20.23      1.05 o 
   2   6  20       37.72       41.91      1.35 o 
   3   6  20        0.09       -0.95      0.95 o 
   4   6  20       37.57       38.54      1.49 o 
   1   7  20        0.39       -0.86      0.86 o 
   2   7  20        1.02        1.41      0.84 o 
   3   7  20        8.54        6.72      1.11 o 
   4   7  20        0.01        0.94      1.21 o 
   0   8  20       36.86       50.68      2.66 o 
   1   8  20       27.24       20.48      1.25 o 
   2   8  20        4.96        4.12      1.02 o 
   3   8  20       12.72       16.29      1.33 o 
   1   9  20        0.28        1.59      0.95 o 
   2   9  20       32.54       29.06      1.53 o 
   0  10  20        6.94        8.64      1.61 o 
   1  10  20       26.64       31.90      1.48 o 
   1   1  21      141.32      149.36      2.19 o 
   2   1  21        5.48        4.83      0.76 o 
   3   1  21        1.82        1.80      0.76 o 
   4   1  21       20.04       20.96      1.19 o 
   5   1  21        1.59        1.88      1.10 o 
   0   2  21       44.67       47.14      3.81 o 
   1   2  21      100.63      107.25      1.94 o 
   2   2  21        0.08        0.95      0.78 o 
   3   2  21       68.93       84.36      1.61 o 
   4   2  21        9.99        6.37      1.11 o 
   5   2  21       15.61       11.00      1.23 o 
   1   3  21      172.08      174.17      2.38 o 
   2   3  21       11.87       17.85      0.99 o 
   3   3  21        6.18        4.17      0.86 o 
   4   3  21       12.77       14.27      1.14 o 
   5   3  21        1.15        2.91      1.16 o 
   0   4  21        0.16       -0.25      1.02 o 
   1   4  21        4.45        2.71      0.81 o 
   2   4  21       19.50       10.07      0.98 o 
   3   4  21        3.32        4.79      1.07 o 
   4   4  21        3.98        5.62      1.07 o 
   5   4  21        5.36        7.14      1.42 o 
   1   5  21        0.95       -0.04      0.78 o 
   2   5  21       14.77       18.50      1.13 o 
   3   5  21        7.67        8.38      1.14 o 
   4   5  21        0.03       -0.44      1.10 o 
   0   6  21        3.84       -0.06      1.21 o 
   1   6  21        0.02       -0.42      0.85 o 
   2   6  21       15.03       13.18      1.11 o 
   3   6  21        1.35        0.39      1.04 o 
   4   6  21       48.08       45.42      1.73 o 
   1   7  21        2.48        3.23      0.96 o 
   2   7  21        0.85        1.06      0.94 o 
   3   7  21        5.56        4.70      1.11 o 
   0   8  21        6.71        4.90      1.48 o 
   1   8  21        0.11       -1.02      1.02 o 
   2   8  21       17.89       21.73      1.36 o 
   3   8  21        0.59       -1.08      1.08 o 
   1   9  21       17.34       11.22      1.18 o 
   0   0  22        4.87        2.29      2.10 o 
   1   0  22      728.52      730.98     10.39 o 
   2   0  22        3.53        3.99      1.15 o 
   3   0  22       11.86        7.35      1.19 o 
   4   0  22       36.53       48.71      4.25 o 
   5   0  22        0.69        1.10      1.85 o 
   1   1  22      191.10      181.56      2.63 o 
   2   1  22       14.27       12.70      0.96 o 
   3   1  22        4.56        2.87      0.80 o 
   4   1  22        0.61        2.19      1.04 o 
   5   1  22       10.97        9.35      1.26 o 
   0   2  22        2.33       -1.02      1.17 o 
   1   2  22       21.91       19.37      1.04 o 
   2   2  22        1.65        0.01      0.80 o 
   3   2  22       24.86       23.81      1.22 o 
   4   2  22        2.49        0.84      0.99 o 
   1   3  22       30.16       34.87      1.22 o 
   2   3  22       20.04       18.71      1.02 o 
   3   3  22       72.04       71.88      2.00 o 
   4   3  22        7.62       10.67      1.12 o 
   0   4  22        0.68        1.45      1.17 o 
   1   4  22        2.86        2.48      0.78 o 
   2   4  22        0.88        4.33      0.92 o 
   3   4  22       41.96       39.13      2.07 o 
   4   4  22        9.28        8.81      1.23 o 
   1   5  22       24.86       20.12      1.12 o 
   2   5  22       12.86       13.87      1.14 o 
   3   5  22       17.26       17.54      1.32 o 
   4   5  22        9.72        8.33      1.22 o 
   0   6  22       35.05       46.06      2.18 o 
   1   6  22        0.59        1.54      0.95 o 
   2   6  22        0.87       -0.93      0.93 o 
   3   6  22       13.36       10.69      1.34 o 
   1   7  22       29.27       21.86      1.37 o 
   2   7  22        7.95        6.35      1.08 o 
   3   7  22        0.47       -1.11      1.11 o 
   0   8  22       17.54       14.29      1.69 o 
   1   8  22        3.36        0.26      0.97 o 
   2   8  22        1.52       -0.23      1.14 o 
   1   1  23       14.52       14.53      1.04 o 
   2   1  23       22.96       15.52      1.06 o 
   3   1  23        0.57       -0.15      0.82 o 
   4   1  23        6.07       10.43      1.21 o 
   0   2  23       13.02        4.03      1.26 o 
   1   2  23        1.13        1.65      0.82 o 
   2   2  23        8.27        7.15      0.89 o 
   3   2  23        5.92        7.72      1.03 o 
   4   2  23        3.63        2.24      1.09 o 
   1   3  23        6.09        2.74      0.90 o 
   2   3  23        0.13       -0.90      0.90 o 
   3   3  23       23.48       27.10      1.43 o 
   4   3  23        2.31       -0.03      1.24 o 
   0   4  23       11.96        5.30      1.31 o 
   1   4  23       14.60       14.28      1.01 o 
   2   4  23        0.39        1.00      0.92 o 
   3   4  23        4.29        4.98      1.11 o 
   1   5  23        8.62        7.10      1.02 o 
   2   5  23       15.22        9.11      1.07 o 
   3   5  23       10.94        9.94      1.26 o 
   0   6  23       33.81       24.33      1.77 o 
   1   6  23        0.00       -0.23      0.91 o 
   2   6  23       27.36       29.72      1.77 o 
   1   7  23        4.63        2.52      1.03 o 
   2   7  23        4.55        1.89      1.20 o 
   0   0  24       39.76       50.76      3.24 o 
   1   0  24        0.27        0.88      1.21 o 
   2   0  24        4.21        7.25      1.44 o 
   3   0  24        5.69        4.28      1.36 o 
   1   1  24        0.42        0.40      0.84 o 
   2   1  24        8.67       10.81      1.09 o 
   3   1  24        8.48        8.77      0.98 o 
   0   2  24       87.89       82.44      2.62 o 
   1   2  24        0.07       -0.77      0.82 o 
   2   2  24       34.13       34.68      1.39 o 
   3   2  24        0.77        0.05      1.03 o 
   1   3  24        3.62        4.58      0.95 o 
   2   3  24        2.72        6.95      1.02 o 
   3   3  24       42.36       44.39      1.73 o 
   0   4  24       60.13       65.54      2.52 o 
   1   4  24       47.35       59.76      1.91 o 
   2   4  24       33.82       39.34      1.49 o 
   3   4  24       16.94       16.69      1.52 o 
   1   5  24        3.28        3.12      0.99 o 
   2   5  24       15.15       10.52      1.10 o 
   0   6  24       13.90       33.88      2.28 o 
   1   6  24       49.44       59.71      1.99 o 
   1   1  25        2.36        1.69      0.96 o 
   2   1  25        0.58        0.22      0.95 o 
   3   1  25        1.75        2.63      1.24 o 
   0   2  25        0.62       -0.68      1.26 o 
   1   2  25        2.29        2.37      0.98 o 
   2   2  25        2.87        2.03      0.95 o 
   1   3  25        0.01       -0.51      0.92 o 
   2   3  25        8.08        2.76      1.09 o 
   0   4  25        6.65        3.16      1.37 o 
   1   4  25        2.95        1.95      1.01 o 
   2   4  25        6.16        7.35      1.16 o 
   1   5  25        6.83        6.36      1.12 o 
   0   0  26        1.41       -0.88      1.93 o 
   1   0  26        4.86        8.83      1.56 o 
   2   0  26       22.32       23.80      2.33 o 
   1   1  26        1.31        1.45      0.98 o 
   2   1  26        0.00       -0.47      0.96 o 
   0   2  26        0.19        1.34      1.45 o 
   1   2  26        0.99        1.19      0.94 o 
   1   3  26       11.60       13.49      1.20 o 
                                                 
